# Supplementary material for: Ecophenotypic Variation and Developmental Instability in the Late Cretaceous Echinoid Micraster brevis (Irregularia; Spatangoida)
Source: PLoS One. 2016 Feb 5;11(2):e0148341. doi: 10.1371/journal.pone.0148341 (PMC4746069; doi:10.1371/journal.pone.0148341)
Supplement: S1 Multimedia — This file (.obj file)can be opened (import mesh) in the open-source software MeshLab (Visual Computing Lab—ISTI—CNR), available at: http://meshlab.sourceforge.net/. The landmark coordinates (GSUB E3840_picked_points.pp) can be loaded via the PickPoints function. (ZIP) [file pone.0148341.s007.zip › landmark setting_GSUB E3840/GSUB E3840.obj]

# OBJ File Generated by Photofly 
#########################################################
mtllib GSUB_E3840_tex.mtl
v -3.1515178680 -3.1140041351 -1.3569427729
v -3.0617821217 -3.0977928638 -1.3893444538
v -3.0966365337 -3.1575646400 -1.3623812199
v -3.0248115063 -3.8205780983 -1.3139028549
v -3.1241350174 -4.3838591576 -1.0627721548
v -3.2852430344 -4.0450463295 -1.1795344353
v -2.6848192215 -3.2889499664 -1.5398256779
v -2.7452874184 -3.2265744209 -1.5225948095
v -2.6814413071 -3.1931624413 -1.5519385338
v -4.5773706436 -3.4037585258 -0.6099594831
v -4.6492586136 -3.4329032898 -0.5817414522
v -4.6677584648 -3.3328154087 -0.5641236305
v 3.4424524307 -3.0087277889 8.7519092560
v 3.4573001862 -3.0640511513 8.6908063889
v 3.4914021492 -3.0105350018 8.6961927414
v 4.4599566460 2.0411636829 3.8707122803
v 4.4384136200 2.1097564697 3.9180328846
v 4.5159907341 2.1085410118 3.9926266670
v -7.5647325516 3.2958893776 3.9974603653
v -7.5636982918 3.2373073101 3.9355664253
v -7.6254482269 3.2025287151 4.0009851456
v -6.1704988480 5.3984780312 8.9206647873
v -6.1099901199 5.4303779602 8.9400577545
v -6.1119527817 5.4690151215 8.8914451599
v -5.4658718109 3.6085581779 2.5389184952
v -5.3782982826 3.6772625446 2.5513446331
v -5.3781228065 3.5893030167 2.4511981010
v -5.3698077202 -3.9582285881 8.9976644516
v -5.3425946236 -3.9630000591 8.9987535477
v -5.3597674370 -3.9436223507 9.0170192719
v 1.8473523855 -3.9782083035 9.2312879562
v 1.8017003536 -4.0272455215 9.2084732056
v 1.8763231039 -4.0501599312 9.1335525513
v -7.0539059639 -2.4281330109 8.5265617371
v -7.0233774185 -2.3788578510 8.5971775055
v -7.1009492874 -2.3548581600 8.5088396072
v -7.0971584320 -2.3092668056 8.5681934357
v -5.5531430244 -1.7861739397 10.0338973999
v -5.5125808716 -1.8097602129 10.0691499710
v -5.5225424767 -1.7258107662 10.1346015930
v 2.9847524166 -4.5135602951 7.0013289452
v 3.0334453583 -4.4829273224 7.0294580460
v 2.9934430122 -4.4939985275 7.0515780449
v 3.4709398746 -0.0405485742 1.2540800571
v 3.4458265305 -0.0199449789 1.2145066261
v 3.4374823570 0.0467400104 1.2590690851
v 2.9792828560 2.0587773323 2.2408370972
v 2.9146955013 2.0430033207 2.1466763020
v 2.9475350380 2.0820889473 2.2283883095
v 3.7258820534 3.4977777004 4.5038537979
v 3.6408495903 3.5547881126 4.4614925385
v 3.6809928417 3.5858850479 4.5659451485
v 0.9801414013 3.2460632324 1.6979631186
v 0.9503836036 3.3007552624 1.7425888777
v 1.0308364630 3.2752211094 1.7688106298
v 3.6450850964 2.3961572647 3.2418944836
v 3.6285881996 2.3635463715 3.2203934193
v 3.5444509983 2.4020161629 3.1527473927
v 3.6401183605 2.3181631565 3.2022335529
v 3.5591161251 2.3565769196 3.1470184326
v 1.5149395466 4.7499699593 4.3202714920
v 1.5092759132 4.8068618774 4.4002313614
v 1.5701136589 4.7346763611 4.3103904724
v 1.5293505192 0.6556353569 -0.6149491072
v 1.5208315849 0.6045336723 -0.6529057622
v 1.4348473549 0.6615258455 -0.6812480092
v 1.6059252024 -0.4807459712 -1.3168640137
v 1.6352413893 -0.5993145108 -1.3470201492
v 1.5444936752 -0.6351612210 -1.4519703388
v 3.9933257103 0.5011687279 2.0207908154
v 3.9078757763 0.6137861609 1.9930657148
v 3.9226155281 0.7430197001 2.0804927349
v 4.6793050766 3.8118517399 7.3665261269
v 4.7152738571 3.7643716335 7.3716259003
v 4.7143068314 3.7632203102 7.3230304718
v 4.7091445923 3.7721700668 7.2516784668
v 4.7420191765 3.7117805481 7.2724699974
v 2.0449862480 4.0072574615 3.6810102463
v 2.1327161789 3.9674043655 3.6790645123
v 2.0941810608 3.9647500515 3.6264212132
v 3.8712241650 4.3510942459 6.1093897820
v 3.8811223507 4.3818812370 6.1683678627
v 3.9730267525 4.2840452194 6.1425700188
v 4.2286171913 -2.7476263046 7.9035606384
v 4.2857604027 -2.6724762917 7.8934116364
v 4.2427158356 -2.6599609852 7.9864430428
v 5.2276344299 1.5445433855 8.8132781982
v 5.2023792267 1.5155146122 8.8362417221
v 5.2461509705 1.4726665020 8.7659721375
v 4.2837123871 -0.4168229699 9.7269086838
v 4.3247427940 -0.3633582294 9.7130451202
v 4.3067922592 -0.2959197760 9.7429008484
v 4.7220277786 -2.9143886566 5.6635837555
v 4.6572151184 -3.0056476593 5.6273193359
v 4.6860704422 -2.9605090618 5.5183644295
v 2.1461594105 -3.7978630066 9.1922988892
v 2.1609210968 -3.7635676861 9.1935844421
v 2.1122565269 -3.7595212460 9.2419929504
v 2.1036565304 -4.0456886292 8.9438934326
v 2.0826010704 -4.0030608177 8.9899358749
v 2.0460793972 -4.0555133820 8.9717588425
v 3.2216908932 -1.6095194817 10.0228824615
v 3.3468649387 -1.5387914181 9.9808826447
v 3.2773423195 -1.4511942863 10.0996274948
v -2.0279963017 -2.3213863373 11.0185012817
v -1.9470009804 -2.3131632805 11.0514726639
v -1.9570158720 -2.2607169151 11.0503425598
v -4.7831296921 -3.9903919697 -0.4624354541
v -4.8728737831 -3.8762235641 -0.4616474211
v -4.7059383392 -3.9598278999 -0.5032452345
v -1.7651034594 2.7545022964 0.1948793679
v -1.7432333231 2.7662570477 0.2232563198
v -1.7523795366 2.7193205357 0.1541597843
v -3.5476126671 1.3382568359 -0.7526538968
v -3.5281655788 1.2811516523 -0.8186553717
v -3.5993213654 1.2493687868 -0.8017758727
v -4.4156842232 0.4994393289 -0.9783300757
v -4.3970222473 0.5494893789 -0.9230731726
v -4.3333187103 0.5686198473 -0.9514341354
v -4.7383604050 0.3014883697 -0.8895550370
v -4.8342719078 0.2671046853 -0.8362232447
v -4.7882194519 0.3299635053 -0.8371062875
v -5.1964478493 -0.7943986058 -0.6843674183
v -5.1558232307 -0.9010245800 -0.6851351261
v -5.2417058945 -1.0126503706 -0.6276114583
v -6.4340796471 0.1953444332 0.5733804107
v -6.3883891106 0.3028641045 0.5810959935
v -6.2788233757 0.2510690391 0.4624965787
v -4.4664163589 0.5327097178 -0.8854206800
v -4.5229735374 0.4776851535 -0.9295718670
v -4.5418138504 0.5267615318 -0.8533344269
v -6.3604426384 2.7547798157 2.2900037766
v -6.3313956261 2.8126287460 2.3179924488
v -6.2959337234 2.7446355820 2.2243731022
v -6.2214269638 2.8585405350 2.2789242268
v -6.2343630791 2.8032958508 2.2271876335
v -5.8077936172 -0.3431729376 -0.2205394655
v -5.8297810555 -0.2068480253 -0.1362487674
v -5.7800369263 -0.1897203028 -0.1985991001
v -4.9996919632 3.4594657421 2.1444036961
v -5.0379467010 3.4279291630 2.1450645924
v -5.0519704819 3.4758381844 2.1944437027
v -5.1230359077 0.1662365794 -0.6394502521
v -5.0808620453 0.2220519185 -0.6371716857
v -5.0828742981 0.1389927715 -0.6830039620
v -4.9903154373 -0.5489080548 -0.7604606748
v -4.9038257599 -0.6063487530 -0.7716540694
v -4.9614467621 -0.6985678673 -0.7329154611
v -4.6921286583 -0.3253762722 -0.9580746293
v -4.6569170952 -0.5094876885 -0.9532554150
v -4.7763919830 -0.5447632074 -0.8673449755
v -6.1988983154 3.3399114609 2.7293152809
v -6.2357034683 3.3912944794 2.8039073944
v -6.1603927612 3.4202470779 2.7670297623
v -4.6442170143 -1.0168514252 -0.9545230269
v -4.7176742554 -1.0883657932 -0.8894913793
v -4.8115906715 -1.0286577940 -0.8210206628
v -6.8871865273 2.8625793457 2.8178286552
v -6.8399934769 2.8371422291 2.7442815304
v -6.9214715958 2.8111381531 2.7892055511
v -6.5152783394 3.2111284733 2.8557398319
v -6.4875850677 3.1977601051 2.7994065285
v -6.5929231644 3.1104362011 2.7937350273
v -3.4756672382 3.2267649174 1.1985067129
v -3.4341883659 3.2287759781 1.1792973280
v -3.4569177628 3.1875751019 1.1428158283
v -3.3067946434 4.1657590866 2.3872094154
v -3.3575215340 4.1938800812 2.4479582310
v -3.2354428768 4.2251620293 2.4398970604
v -6.0704984665 3.6572616100 3.0010509491
v -6.0630245209 3.6114242077 2.9340682030
v -6.1708188057 3.6104979515 3.0080921650
v -6.2044720650 2.7182540894 2.1470036507
v -5.3067846298 3.5922026634 2.4225134850
v -5.3305621147 3.6454772949 2.4976429939
v -5.2515978813 3.6613271236 2.4912364483
v -5.7067804337 2.6501967907 1.6863954067
v -5.6298379898 2.6462917328 1.6475323439
v -5.6420412064 2.5921728611 1.6012506485
v -5.4265604019 2.9451491833 1.8301349878
v -5.3781776428 2.9795181751 1.8378477097
v -5.3983049393 2.9223878384 1.7983292341
v -5.7985482216 3.3957369328 2.4897987843
v -5.8352727890 3.3171212673 2.4501395226
v -5.8816618919 3.3458361626 2.5130963326
v -5.8615908623 2.0238139629 1.3045105934
v -5.8365335464 2.0555655956 1.3046033382
v -5.7916083336 2.0510468483 1.2602419853
v -5.8346381187 3.1202945709 2.2353725433
v -5.7428894043 3.1634051800 2.2259898186
v -5.7633914948 3.1435265541 2.1965944767
v -6.0247712135 4.3824515343 3.9808800220
v -5.9175486565 4.3811316490 3.9339022636
v -5.9736175537 4.3376336098 3.9102163315
v -7.6293716431 2.5329232216 3.2785682678
v -7.6771235466 2.4766900539 3.3070247173
v -7.6723918915 2.5445284843 3.3488616943
v -6.9392023087 2.9947319031 3.0071182251
v -6.9828181267 3.0009448528 3.0337405205
v -6.9362034798 3.0831615925 3.0611338615
v -1.5976288319 3.3616757393 0.9715009332
v -1.6622686386 3.3293509483 0.9415127039
v -1.7021129131 3.3402335644 0.9685595036
v -5.0656490326 2.8783602715 1.5682519674
v -5.0654287338 2.8416650295 1.5383617878
v -5.1309399605 2.8345832825 1.5529210567
v -7.6320862770 3.6080029011 4.5906252861
v -7.6700944901 3.6072564125 4.6741609573
v -7.6009893417 3.6666696072 4.6620769501
v -7.1079125404 2.6411817074 2.7965083122
v -7.1561331749 2.6437618732 2.8252353668
v -7.0894308090 2.7405567169 2.8665761948
v -7.2844953537 1.2265809774 1.8183966875
v -7.3500461578 1.0948214531 1.7936978340
v -7.3784708977 1.1061861515 1.8634030819
v -7.3888592720 1.0405478477 1.8214604855
v -6.1459879875 3.2974009514 2.6798477173
v -6.1392970085 3.2722177505 2.6469619274
v -6.2449388504 3.2470307350 2.6881661415
v -5.9430503845 4.0295066833 3.4213814735
v -5.9024934769 4.0375766754 3.4264640808
v -5.8762111664 4.0133991241 3.3810803890
v -5.9130439758 4.4356741905 3.9766190052
v -5.9155678749 4.4664936066 4.0206890106
v -5.8498249054 4.4623260498 3.9618053436
v -7.4902334213 2.5452547073 3.1532475948
v -7.4764270782 2.6157464981 3.2110295296
v -7.4196753502 2.5815322399 3.1337594986
v -7.3930330276 2.3586914539 2.8657407761
v -7.3960208893 2.4177391529 2.8948936462
v -7.3485937119 2.4374370575 2.8865401745
v -7.3329324722 2.4872677326 2.9114029408
v -7.3762927055 2.4550068378 2.9243707657
v -7.3655290604 2.4971408844 2.9748587608
v -8.7444095612 2.1731975079 5.3499121666
v -8.7164154053 2.1514325142 5.1949295998
v -8.7825288773 2.0279781818 5.2810497284
v -4.9878959656 4.0359630585 2.8085496426
v -4.9420933723 4.0286369324 2.7855565548
v -5.0290198326 3.9719836712 2.7771182060
v -4.7392849922 3.2442135811 1.7828519344
v -4.7338962555 3.2006413937 1.7364596128
v -4.7923407555 3.1920993328 1.7675890923
v -6.2232561111 2.4296860695 1.8709435463
v -6.2717571259 2.4018154144 1.9034197330
v -6.2607584000 2.4667048454 1.9327579737
v -6.4136180878 2.3116409779 1.9004697800
v -6.3851728439 2.3533637524 1.9296813011
v -6.3487896919 2.3092892170 1.8693919182
v -6.5514216423 2.5660724640 2.2714366913
v -6.5557355881 2.5150024891 2.2194478512
v -6.5953435898 2.5309879780 2.2454729080
v -6.6364727020 2.5105280876 2.2298192978
v -6.6013383865 2.5014631748 2.2130856514
v -6.3971958160 2.4667236805 2.0378718376
v -6.3215045929 2.5022368431 2.0065968037
v -6.4036741257 2.4055917263 1.9869961739
v -5.2827959061 2.9309253693 1.7154730558
v -5.3204770088 2.8679366112 1.6691366434
v -5.3480110168 2.8991942406 1.7083877325
v -5.7278556824 2.5454289913 1.6181507111
v -5.4763331413 2.6890382767 1.5975148678
v -5.4566459656 2.7217760086 1.6340961456
v -5.3971052170 2.7744560242 1.6400661469
v -4.8694381714 1.6868274212 0.3249537349
v -4.8832535744 1.7336292267 0.3693745136
v -4.8302130699 1.7144306898 0.3434559703
v -5.2430982590 2.5487208366 1.3658670187
v -5.2501039505 2.6072268486 1.4112975597
v -5.1828427315 2.5853028297 1.3658314943
v -6.0300202370 2.5859723091 1.8684101105
v -6.0511493683 2.6340782642 1.9179613590
v -5.9663667679 2.6735990047 1.9027533531
v -5.1617326736 2.6346335411 1.4011306763
v -5.1236357689 2.6773667336 1.4096968174
v -5.1253237724 2.6368827820 1.3465621471
v -6.4433231354 1.7721915245 1.4494835138
v -6.4374947548 1.7200881243 1.3976386786
v -6.5041332245 1.6430791616 1.4194955826
v -6.4143490791 1.6503973007 1.3418622017
v -5.5307321548 1.9089618921 0.9758480787
v -5.5207872391 1.8967431784 0.9395520687
v -5.5811839104 1.8831588030 0.9541957974
v -5.5716228485 1.8595340252 0.9172168970
v -5.5212306976 1.8697386980 0.9021839499
v -5.5497860909 1.8249752522 0.8813428283
v -4.5916986465 2.4135236740 0.8328773975
v -4.5961365700 2.4377791882 0.8593337536
v -4.5642242432 2.4893088341 0.8577534556
v -4.6811089516 2.3890781403 0.8509967923
v -4.7467837334 2.3774566650 0.8646953106
v -4.6818084717 2.4269180298 0.9041057229
v -5.7946176529 2.1009578705 1.3170996904
v -5.8462357521 2.0713868141 1.3505210876
v -5.7832026482 2.1333611012 1.3460818529
v -6.7892551422 1.1859084368 1.2654087543
v -6.7689371109 1.1786394119 1.2393574715
v -6.8859424591 1.1156399250 1.3087041378
v -5.3685393333 3.1270968914 1.9747625589
v -5.4055991173 3.0760378838 1.9337916374
v -5.4809026718 3.0944612026 1.9949091673
v -4.8290381432 2.6713328362 1.2033889294
v -4.8131532669 2.6528465748 1.1780796051
v -4.8919734955 2.6312453747 1.2273428440
v -5.3365178108 2.0515675545 1.0021083355
v -5.2662672997 2.0370862484 0.9501351118
v -5.3575181961 2.0060234070 0.9614375830
v -5.9133086205 1.6761916876 0.9840933681
v -5.9626822472 1.6807572842 1.0414574146
v -5.8998827934 1.7086952925 1.0171835423
v -6.2020120621 2.5137352943 1.9473626614
v -6.2085328102 2.4843580723 1.9086313248
v -6.3381853104 2.2590813637 1.7984271049
v -6.2859654427 2.2817020416 1.7691328526
v -6.3199925423 2.2032954693 1.7369223833
v -6.1659212112 3.3229231834 2.7052845955
v -6.1391057968 3.4088585377 2.7518279552
v -6.0241727829 3.4122481346 2.6496596336
v -5.9960026741 3.4267299175 2.6823332310
v -5.9663991928 3.4244787693 2.6438179016
v -6.0580129623 3.4156768322 2.6987886429
v -6.0758466721 3.3907120228 2.6570098400
v -5.5158681870 2.1887435913 1.2540268898
v -5.4640150070 2.1966812611 1.2218052149
v -5.4756832123 2.1230597496 1.1507805586
v -6.3061809540 2.3639807701 1.9205902815
v -6.3097295761 2.4081563950 1.9474489689
v -6.5795354843 1.8714610338 1.6352192163
v -6.5827479362 1.8231699467 1.6006969213
v -6.6371049881 1.7843284607 1.6097426414
v -7.1430683136 0.6402728558 1.3288383484
v -7.1855382919 0.6489865184 1.3810666800
v -7.1274352074 0.7354186773 1.3370059729
v -5.7241907120 1.8223744631 1.0287594795
v -5.7995061874 1.8592345715 1.1085369587
v -5.6918029785 1.8690199852 1.0388878584
v -6.8980727196 1.4502854347 1.5741045475
v -6.8175277710 1.5187034607 1.5701770782
v -6.8379092216 1.3711750507 1.4785257578
v -7.1989526749 1.0741266012 1.6297640800
v -7.2384386063 1.1238343716 1.6993004084
v -7.1824312210 1.1443171501 1.6492841244
v -5.5969352722 2.0239105225 1.1310381889
v -5.6647548676 2.0413510799 1.2090848684
v -5.6228780746 2.0871105194 1.2266182899
v -5.6624283791 2.1295299530 1.2700862885
v -5.5898141861 2.1303820610 1.2349921465
v -6.9917531013 1.0654404163 1.3905723095
v -7.0033798218 1.1503356695 1.4509969950
v -6.9788818359 1.1173244715 1.3995189667
v -6.7432017326 1.0955253839 1.1628587246
v -6.6442141533 1.2399543524 1.2037141323
v -6.7384462357 1.4613213539 1.4546835423
v -6.7784514427 1.5137159824 1.5354690552
v -6.7397217751 1.5135748386 1.4822885990
v -6.2973661423 1.6356080770 1.2441506386
v -6.2098593712 1.6248860359 1.1869609356
v -6.3190422058 1.5699762106 1.2229472399
v -6.3076372147 1.5359697342 1.1847482920
v -6.2201309204 1.5421557426 1.1423797607
v -6.6571002007 1.1594549417 1.1556115150
v -6.5105972290 1.2372930050 1.1054112911
v -6.6431851387 1.0975900888 1.0908310413
v -7.2728390694 1.1449809074 1.7443763018
v -7.3191499710 1.1096482277 1.7698397636
v -7.2479066849 1.2207727432 1.7447493076
v -7.0044550896 1.2517479658 1.5227823257
v -7.0568885803 1.1972670555 1.5472257137
v -7.0150146484 1.2863445282 1.5631030798
v -7.2839651108 0.9729750156 1.6718565226
v -7.2998209000 0.8807901144 1.6264277697
v -7.3325486183 0.9097940922 1.7076406479
v -7.7912683487 1.0197619200 2.3779520988
v -7.8293704987 0.9550800323 2.3802306652
v -7.8031244278 1.0975015163 2.4301204681
v -7.7075052261 1.0962080956 2.2935461998
v -7.7353863716 1.0935820341 2.3527693748
v -7.6680178642 1.1775697470 2.2935466766
v 1.4265909195 0.4742876291 11.6678628922
v 1.3726340532 0.3259657025 11.6603679657
v 1.6118716002 0.3791313767 11.6088924408
v 3.2995011806 3.8866817951 4.5383920670
v 3.3294420242 3.7974967957 4.4544420242
v 3.2455344200 3.8756511211 4.4695901871
v 2.8839542866 5.2051582336 6.6016721725
v 2.9007680416 5.1764984131 6.5531487465
v 2.8427317142 5.2224917412 6.5800032616
v 4.3364429474 1.2560901642 3.0380928516
v 4.3736591339 1.2453877926 3.0733604431
v 4.3769230843 1.1557013988 2.9899199009
v 1.4044803381 4.7994008064 4.3453812599
v 2.4201478958 3.3248386383 3.0639748573
v 2.4581162930 3.3277530670 3.1089439392
v 2.4780578613 3.2594676018 3.0663776398
v 4.0259351730 2.9749188423 4.2783803940
v 4.0568275452 2.9307489395 4.2589683533
v 4.0005197525 2.9764928818 4.2430944443
v 3.7665467262 3.1552629471 4.1450071335
v 3.8487088680 3.0657234192 4.1300139427
v 3.7837455273 3.0847210884 4.0767269135
v 2.4487378597 4.0363607407 3.9807689190
v 2.3970162868 4.1016225815 4.0435447693
v 2.4799189568 4.0463366508 4.0590949059
v 0.0284876432 4.7195177078 3.2802798748
v -0.0605786480 4.7836833000 3.3077986240
v 0.0371342301 4.7729558945 3.3454475403
v 1.3259311914 4.8381214142 4.3496980667
v 1.4188292027 4.8602151871 4.4417676926
v 3.0682864189 2.8103840351 3.0584683418
v 3.1150457859 2.7376670837 3.0460650921
v 3.0210020542 2.7613661289 2.9914176464
v 1.2442386150 4.6252079010 3.9611012936
v 1.3206050396 4.5464038849 3.9200732708
v 1.2576822042 4.5631589890 3.8876709938
v -4.1854057312 6.2775325775 6.3613042831
v -4.1288714409 6.2785754204 6.3587441444
v -4.1305913925 6.2579646111 6.2782392502
v 0.9492778778 4.6704473495 3.8176136017
v 0.9758471251 4.6087245941 3.7267065048
v 0.8845787048 4.7025747299 3.7997889519
v 1.9362490177 4.3215098381 3.9645028114
v 1.9723602533 4.2885584831 3.9341478348
v 1.9374275208 4.2890424728 3.9067139626
v 1.5620617867 3.6035726070 2.6689648628
v 1.4404547215 3.6367821693 2.6016488075
v 1.4685792923 3.6671459675 2.6727476120
v -1.6690046787 5.7772359848 4.7445683479
v -1.7383697033 5.7609710693 4.7501087189
v -1.6830217838 5.7963695526 4.7933034897
v 0.4910033047 4.7385578156 3.6293406487
v 0.5249001980 4.7574133873 3.6816294193
v 0.5585926771 4.7358250618 3.6545324326
v 1.2841469049 2.9522714615 1.5389215946
v 1.2331600189 2.9509265423 1.4971739054
v 1.2192397118 3.0218212605 1.5737320185
v -7.2785291672 2.5320689678 2.8803615570
v -7.3156595230 2.4398708344 2.8566620350
v -3.3632760048 3.9859678745 2.1312985420
v -3.3129289150 3.9661152363 2.0722775459
v -3.3806326389 3.9479606152 2.0808877945
v 3.9859476089 -0.8707557321 9.7804441452
v 3.9911828041 -0.9128060341 9.7429599762
v 4.0299887657 -0.8879409432 9.7134523392
v 3.8350684643 -1.2998600006 9.6725826263
v 3.8046247959 -1.4603829384 9.5993213654
v 3.8747899532 -1.3998981714 9.5799264908
v 3.7374010086 -2.7418246269 8.6409034729
v 3.7750453949 -2.6960563660 8.6647233963
v 3.7364149094 -2.7099883556 8.6735897064
v 3.1294932365 -2.8625137806 9.2392435074
v 3.1808969975 -2.8535015583 9.1793375015
v 3.2151138783 -2.7787663937 9.2034749985
v -0.6368371248 -6.3838696480 6.6224837303
v -0.5439119935 -6.3442397118 6.6423988342
v -0.6125465631 -6.3551268578 6.7069196701
v 3.7506792545 -3.8402004242 6.8689422607
v 3.7855796814 -3.8278863430 6.7775130272
v 3.8400475979 -3.7639551163 6.8217744827
v 3.9012732506 -3.7203655243 6.7980670929
v 3.8519148827 -3.7648410797 6.7522039413
v 3.2424390316 -0.6739301682 10.4691600800
v 3.2694299221 -0.5727296472 10.5057868958
v 3.2117471695 -0.5662838817 10.5609846115
v 3.6777999401 -1.5888787508 9.6404743195
v 3.7211751938 -1.6799908876 9.5452508926
v 3.7612199783 -1.6559426785 9.5285873413
v 3.5947093964 -1.1234726906 10.0098142624
v 3.6849675179 -1.0744276047 9.9610328674
v 3.6283333302 -1.0746425390 10.0238199234
v 4.6284513474 -0.8140558600 9.1060762405
v 4.5866503716 -0.7924093604 9.1421146393
v 4.6287059784 -0.8530130982 9.0807800293
v 2.1981124878 -3.5729300976 9.3133506775
v 2.1099619865 -3.5752654076 9.4052248001
v 2.0577139854 -3.6461162567 9.3769226074
v 3.4902710915 -2.0734186172 9.4658222198
v 3.5318140984 -2.0437934399 9.4654836655
v 3.4710288048 -2.0170378685 9.5065860748
v 4.1783971786 -1.6230584383 9.1156587601
v 4.0906672478 -1.7060191631 9.1482677460
v 4.2029891014 -1.7030967474 9.0314073563
v 4.1917533875 -1.1242952347 9.4862480164
v 4.1681532860 -1.1030024290 9.5238733292
v 4.1270856857 -1.1662894487 9.4878501892
v 0.9759008288 -2.3948445320 10.7134189606
v 0.9357645512 -2.3726456165 10.7654886246
v 0.8841043115 -2.4188110828 10.7423276901
v 2.5571367741 -3.4309060574 9.1466579437
v 2.5767931938 -3.3919911385 9.1875686646
v 2.5242257118 -3.4029088020 9.2217464447
v 2.3313097954 -3.8731956482 8.9001245499
v 2.3069517612 -3.8868393898 8.9212760925
v 2.2935233116 -3.9103536606 8.8872871399
v 2.5458686352 -4.4537611008 7.8387718201
v 2.4815974236 -4.5317983627 7.7915492058
v 2.5466010571 -4.5101461411 7.7397317886
v -0.4776838422 -5.9837207794 7.3947911263
v -0.4879242182 -6.0189061165 7.3403182030
v -0.4102811217 -6.0050330162 7.3527040482
v 3.1996419430 -2.1455588341 9.6945095062
v 3.2042686939 -2.1035332680 9.7089290619
v 3.1538164616 -2.1177346706 9.7213220596
v 1.5742264986 -0.8223338127 11.3079013824
v 1.5046311617 -0.8675751090 11.3167934418
v 1.5465990305 -0.8998011351 11.2824125290
v 0.3818454146 -0.8076822758 11.5873632431
v 0.3376660049 -0.8900991678 11.5683822632
v 0.3895912766 -0.8672066927 11.5766038895
v 1.6541664600 -2.0151729584 10.6485967636
v 1.6852768660 -1.9959977865 10.6312952042
v 1.6367340088 -1.9582111835 10.7070131302
v 1.6072475910 -2.0593414307 10.6239976883
v 1.6580153704 -2.0532026291 10.5899047852
v 3.2237288952 -3.8307127953 7.9645085335
v 3.1743698120 -3.8227052689 8.0249366760
v 3.1608576775 -3.8646950722 7.9983921051
v 0.3175393641 -4.0465049744 9.9276046753
v 0.3598917127 -4.0032711029 9.9331493378
v 0.3152325153 -3.9819917679 9.9604187012
v 3.6492199898 -3.1142392159 8.3096523285
v 3.6691014767 -3.0657739639 8.3481092453
v 3.6334452629 -3.1228349209 8.3779783249
v 1.8038944006 -2.0378234386 10.5119400024
v 1.8089923859 -2.1208813190 10.4266138077
v 1.9281982183 -2.0447819233 10.4350996017
v 2.2161602974 -3.7278847694 9.1503429413
v 2.2391104698 -3.7696194649 9.0878086090
v 2.2781949043 -3.7087910175 9.1177244186
v -1.2177047729 -3.7934510708 10.5078201294
v -1.2622439861 -3.8311562538 10.4824085236
v -1.1851446629 -3.8120412827 10.4638214111
v -6.7140173912 -1.6398444176 0.7795902491
v -6.5327520370 -1.6169308424 0.6479666233
v -6.5573673248 -1.7794930935 0.7268867493
v -4.2153248787 1.2950280905 -0.4462263882
v -4.2582077980 1.2601659298 -0.4656095803
v -4.2683596611 1.3111377954 -0.4121616483
v -7.0717020035 1.0358815193 1.4693833590
v -7.1023831367 0.9385650158 1.4356213808
v -7.1374940872 0.9677489400 1.4981262684
v -5.4237999916 -0.5222413540 -0.5906092525
v -5.4157238007 -0.5747286677 -0.6012172699
v -5.4998488426 -0.6828940511 -0.5514085889
v -5.5816903114 0.4467791617 -0.0699152052
v -5.5883579254 0.3848321140 -0.0821756348
v -5.6812601089 0.3468165100 -0.0214419700
v -4.1102290154 1.3939549923 -0.4340516627
v -4.1027255058 1.3314421177 -0.4770661294
v -4.1638450623 1.3251296282 -0.4496124983
v -5.1618671417 1.1855405569 0.1029698551
v -5.1987886429 1.1338119507 0.1069811583
v -5.2469644547 1.1573840380 0.1632786691
v -5.1544709206 1.5670359135 0.4335990846
v -5.1104745865 1.5289125443 0.3602784872
v -5.1847772598 1.4980150461 0.3783487678
v -7.3287820816 0.9917131066 1.7301399708
v -7.3738865852 0.9978508353 1.7805595398
v -6.8247275352 1.1752460003 1.3033449650
v -6.7535476685 0.6428942680 0.9529216290
v -6.7182583809 0.7810240388 0.9871915579
v -6.6798009872 0.7042151690 0.9327133894
v -6.6522402763 -0.0366544686 0.6477271914
v -6.6588096619 0.0228006952 0.6897155046
v -6.6210899353 0.0550766103 0.6648167968
v -6.8602824211 -0.0747047514 0.8305428624
v -6.9411907196 -0.0559154488 0.8975624442
v -6.9199848175 0.0242642723 0.9011119604
v -6.6062469482 -0.0312105231 0.6121511459
v -6.6731328964 -0.1266135722 0.6452923417
v -6.5767011642 0.0394017361 0.6146023273
v -6.3084602356 -0.6859011054 0.1751152873
v -6.3487110138 -0.6275610924 0.2251951247
v -6.2880740166 -0.5619270205 0.1795736104
v -6.6672706604 -0.1990751028 0.6209585071
v -6.8364052773 -0.1936484873 0.7766161561
v -5.7172288895 0.8346345425 0.2921954989
v -5.8047451973 0.8079491854 0.3293260038
v -5.7169728279 0.9308797717 0.3441636264
v -3.3044276237 0.3060966730 -1.7487728596
v -3.2989218235 0.2597407401 -1.7736330032
v -3.3942289352 0.2874639630 -1.7159333229
v -5.3247609138 -3.2500925064 -0.1558169425
v -5.2386779785 -3.2653226852 -0.2201009095
v -5.1998906136 -3.3121862411 -0.2649657428
v -5.3006925583 -2.0259442329 -0.5175327659
v -5.4109807014 -2.0121836662 -0.4303243458
v -5.4286932945 -1.7922939062 -0.4351652265
v -5.1637339592 -3.1593408585 -0.2492538095
v -5.0764102936 -3.1958014965 -0.3183662891
v -5.0975770950 -3.2423658371 -0.2984686494
v -6.7929086685 -0.7832805514 0.6079505682
v -6.8522844315 -0.7613443136 0.6779921055
v -6.7961425781 -0.7076826096 0.6463947296
v -6.7443342209 -0.6836613417 0.5869598389
v -6.7691888809 -0.6280500889 0.6382976770
v -4.8057880402 2.2388319969 0.7796597481
v -4.8745017052 2.2783637047 0.8483107686
v -4.7690105438 2.3254432678 0.8247783184
v -6.3511605263 1.4301023483 1.1493840218
v -6.3815383911 1.4006241560 1.1453417540
v -6.4224519730 1.4843246937 1.2282264233
v -5.0557765961 -0.8746830225 -0.6983085871
v -5.1057262421 -0.9664183855 -0.6832137108
v -6.2718157768 1.4378244877 1.0899429321
v -6.3408875465 1.3778352737 1.0917305946
v 0.7427856922 -5.8074636459 1.0525059700
v 0.7237627506 -5.7944564819 0.9687376618
v 0.8028770089 -5.7408866882 0.9793295860
v 0.3480915129 -1.0027662516 -2.1538391113
v 0.4988372028 -0.9297190905 -2.0647599697
v 0.4968037903 -1.0514135361 -2.0848898888
v -0.6656329632 -1.2440294027 -2.2453575134
v -0.6000223160 -1.2139719725 -2.2474842072
v -0.5711570978 -1.2738206387 -2.2562866211
v 0.6548016667 -2.3046970367 -2.1925010681
v 0.6417933106 -2.2762930393 -2.3279018402
v 0.6167939901 -2.2360401154 -2.2456660271
v 0.5000671744 -1.3757021427 -2.1646864414
v 0.4405053854 -1.2712693214 -2.1716060638
v 0.5413549542 -1.3214010000 -2.1385374069
v -4.9567413330 4.2359066010 3.0520195961
v -4.9259004593 4.2621688843 3.0872035027
v -4.8800835609 4.2555303574 3.0602757931
v -0.4562877417 -1.2610197067 -2.2538962364
v -0.3217397034 -1.3165853024 -2.2541284561
v -0.4078560770 -1.3289934397 -2.2876231670
v 0.6603962183 0.8801606297 -1.0229176283
v 0.6843719482 0.8326524496 -1.0486613512
v 0.6483942866 0.7703732252 -1.1273655891
v -0.4246046543 -0.1496407241 -1.9911792278
v -0.4381888211 -0.0337809920 -1.9632505178
v -0.3338639140 -0.1413041800 -1.9845005274
v 0.3047913611 -1.7365943193 -2.2564208508
v 0.2597621083 -1.7099817991 -2.2907423973
v 0.2421631217 -1.6240907907 -2.2673361301
v 0.0013742559 -1.4072977304 -2.2520127296
v -0.0496542752 -1.3568271399 -2.2452988625
v 0.0807449147 -1.3804968596 -2.2496936321
v -0.6977769136 -1.3736293316 -2.5268836021
v -0.6705178022 -1.3710157871 -2.6054658890
v -0.7232660055 -1.3442020416 -2.6229305267
v -1.5559798479 -0.8172914982 -2.2628836632
v -1.5937914848 -0.7999259233 -2.2534239292
v -1.5113058090 -0.7746490240 -2.2415866852
v -0.0396881774 -0.6644746065 -2.1960370541
v -0.0787657201 -0.6437498331 -2.1837103367
v -0.0428111255 -0.6145500541 -2.1662073135
v -1.1474246979 -1.1732987165 -2.2874839306
v -1.1405203342 -1.2537208796 -2.3172798157
v -1.2464642525 -1.2400202751 -2.2959723473
v -1.2139781713 -0.6548180580 -2.2305967808
v -1.2996103764 -0.7372508049 -2.2605042458
v -1.3511016369 -0.7154999971 -2.2417705059
v -2.8441891670 0.1669527292 -1.9248428345
v -2.7919297218 0.1652351916 -1.9355367422
v -2.8730342388 0.0854945183 -1.9836425781
v -2.1951718330 -0.1993987560 -2.1614413261
v -2.2420814037 -0.1457222402 -2.1394267082
v -2.1709909439 -0.1480002403 -2.1613173485
v -0.2575959861 -0.6462672949 -2.2094895840
v -0.3270272911 -0.6311999559 -2.2038815022
v -0.1454651654 -0.6124721766 -2.1880292892
v -0.1153015792 -0.6660829186 -2.2093412876
v -0.1886536479 -0.7185634375 -2.2421517372
v -0.8935112953 -1.2964504957 -2.3736662865
v -0.8255433440 -1.3085165024 -2.3692464828
v -0.9508337975 -1.3129218817 -2.4391918182
v -0.7438018918 -1.3373230696 -2.3883585930
v -0.7922424078 -1.3369370699 -2.4363036156
v -0.6905300617 5.6824083328 4.6384820938
v -0.5823742747 5.6840729713 4.6768312454
v -0.6753157377 5.6546907425 4.5934009552
v -4.2186045647 4.6552672386 3.4157662392
v -4.1531963348 4.6989097595 3.4291012287
v -4.1468162537 4.6568031311 3.3847184181
v -4.4817724228 4.0404300690 2.6353592873
v -4.4737901688 4.0518178940 2.6834058762
v -4.3746547699 4.0665988922 2.6437625885
v -3.4541943073 2.7365884781 0.5620272756
v -3.4005820751 2.7733020782 0.6017835736
v -3.4344847202 2.6868517399 0.4941533506
v -1.2795155048 5.2033100128 3.6733794212
v -1.2199589014 5.1921496391 3.6580867767
v -1.2889112234 5.1719870567 3.6473498344
v -1.1600526571 5.1927423477 3.6738805771
v -1.1824002266 5.1722440720 3.6453619003
v -5.7505116463 2.2468166351 1.3978928328
v -5.8204154968 2.2740488052 1.4662677050
v -5.6968975067 2.3215529919 1.4333614111
v -4.8829083443 3.8902032375 2.6156189442
v -4.7827968597 3.8605353832 2.5358703136
v -4.9457764626 3.7872164249 2.5165281296
v -3.9692771435 3.6536870003 1.8967850208
v -3.9694890976 3.6902337074 1.9654732943
v -3.9417586327 3.6898131371 1.9534347057
v -4.0494585037 3.6623606682 1.9501793385
v -4.0036973953 3.6896619797 1.9652981758
v -2.9274058342 4.2499961853 2.3726406097
v -3.0242524147 4.2681827545 2.4146902561
v -3.0081820488 4.3051710129 2.4701406956
v -5.4680004120 2.7325875759 1.6654578447
v -5.5117063522 2.7365288734 1.6793549061
v -5.4628572464 2.7754373550 1.6869643927
v -5.4030189514 3.1941397190 2.0628790855
v -5.4676070213 3.1508553028 2.0515077114
v -5.4791941643 3.2522852421 2.1369974613
v -5.3004436493 3.1937880516 2.0017352104
v -5.3168601990 3.1430261135 1.9678668976
v -5.3634171486 3.1868438721 2.0283620358
v -2.6865496635 3.9625647068 1.9171659946
v -2.6255393028 3.9549279213 1.9035669565
v -2.7253508568 3.8939709663 1.8228091002
v -2.7871890068 3.9056627750 1.8398722410
v -2.8016574383 3.9453361034 1.9251178503
v -4.9493436813 0.7907776833 -0.3385961950
v -4.9118723869 0.9516609907 -0.2600198388
v -4.8849153519 0.7762409449 -0.4127342403
v -4.8733234406 4.3496437073 3.1761138439
v -4.8995399475 4.3704037666 3.2125890255
v -4.8211998940 4.3734750748 3.2124314308
v -4.0592489243 1.8422783613 -0.0142747136
v -4.0724654198 1.7960975170 -0.0438161418
v -4.1046705246 1.8064227104 -0.0014928329
v -4.5374860764 2.9448316097 1.3598786592
v -4.4604172707 2.9235589504 1.2918088436
v -4.5448389053 2.9169845581 1.3138320446
v -4.0563535690 2.6959018707 0.8084798455
v -3.9957318306 2.7164900303 0.7973781824
v -4.0495700836 2.6566889286 0.7526100874
v -4.4123177528 2.6520359516 0.9518740177
v -4.4748058319 2.6005432606 0.9460412264
v -4.5427370071 2.6235821247 0.9862419367
v -5.0965294838 2.4136617184 1.1563812494
v -5.1832370758 2.4314670563 1.2295571566
v -5.0954875946 2.4777188301 1.2026784420
v -4.4167380333 2.5393188000 0.8477491140
v -4.4731135368 2.4825747013 0.8177040815
v -4.4959259033 2.5347986221 0.8639100790
v -4.8619413376 2.6826772690 1.3002321720
v -4.8180127144 2.6884140968 1.2583978176
v -4.8941335678 2.6487522125 1.2631833553
v -4.9152402878 2.5998704433 1.2235685587
v -6.5123324394 2.5857951641 2.2496280670
v -6.4935045242 2.5664520264 2.2075679302
v -4.5755925179 2.7327778339 1.1356087923
v -4.5915389061 2.6783924103 1.0876133442
v -4.6671781540 2.7087557316 1.1610102654
v -1.7975459099 2.1007771492 -0.5406911969
v -1.8438875675 2.0826015472 -0.5713535547
v -1.8374221325 2.1213464737 -0.5241363645
v -4.4316539764 3.0296952724 1.3932956457
v -4.3694281578 2.9978954792 1.3155142069
v -4.2985258102 2.5151140690 0.7400281429
v -4.3209056854 2.4641878605 0.7142335176
v -4.3584380150 2.4252848625 0.6961849332
v 3.3248639107 1.8205548525 10.8833417892
v 3.2521286011 1.9161900282 10.9196929932
v 3.2395739555 1.8575400114 10.9686107635
v -5.7488880157 2.0028440952 1.1998717785
v -5.6843709946 1.9645308256 1.1197892427
v -5.7656226158 1.9295333624 1.1355934143
v -2.0599880219 1.5826901197 -1.0027339458
v -2.0956969261 1.5347017050 -1.0271124840
v -2.1654131413 1.5431315899 -1.0167605877
v -2.6393194199 1.2805037498 -1.1016311646
v -2.6465611458 1.1715445518 -1.1863391399
v -2.7389445305 1.3018970490 -1.0621240139
v -3.2087109089 -0.5838229656 -1.8534114361
v -3.1140789986 -0.5350093842 -1.8775800467
v -3.0699305534 -0.6265734434 -1.8702776432
v -3.6383602619 1.5142360926 -0.5833695531
v -3.6830134392 1.4533040524 -0.6116540432
v -3.7005772591 1.4875942469 -0.5719741583
v 0.4470076859 -0.0456350483 -1.8092267513
v 0.4385456741 -0.1240426674 -1.8541524410
v 0.3389080763 -0.1027755737 -1.8684749603
v -3.0044021606 -0.2188949436 -1.9510631561
v -3.0095343590 -0.2730450630 -1.9425597191
v -3.0546674728 -0.2371622622 -1.9311128855
v -0.6376243234 1.0680232048 -1.4845153093
v -0.5185878873 1.0615931749 -1.4484704733
v -0.5431735516 1.0320551395 -1.4825776815
v -2.7782347202 -0.3769769073 -2.0151867867
v -2.7763583660 -0.3333845437 -2.0075292587
v -2.6967725754 -0.3420277834 -2.0166528225
v -2.8807528019 -0.3498194814 -1.9866240025
v -2.8718686104 -0.2914647162 -1.9654766321
v -3.4857928753 2.1512911320 -0.0549049675
v -3.5440516472 2.0879344940 -0.0718643665
v -3.5595784187 2.1395990849 -0.0374334455
v -1.3503065109 -0.7777506113 -2.2823398113
v -1.2466310263 -0.7913853526 -2.2741775513
v -1.3460688591 -0.8314545751 -2.2915320396
v -1.8420432806 1.0276583433 -1.4744095802
v -1.8620196581 1.0534397364 -1.4490524530
v -1.8213024139 1.0639463663 -1.4540104866
v -2.9957489967 -0.5937559605 -1.8988146782
v -3.0212447643 -0.6497447491 -1.8893870115
v -3.3086204529 2.3953561783 0.1157514527
v -3.2971339226 2.3822956085 0.0724095702
v -3.3468439579 2.3697781563 0.0781634077
v -3.3566670418 2.3458056450 0.0458115488
v -3.3877835274 2.3409960270 0.0822936893
v -3.6011703014 2.2601499557 0.0925728902
v -3.5474557877 2.2015321255 0.0224883966
v -3.6335105896 2.1794149876 0.0430870317
v -3.3419263363 2.2263526917 -0.0521799661
v -3.4036128521 2.2146716118 -0.0417280234
v -3.3974223137 2.2693758011 0.0189402476
v -4.1731004715 2.1388006210 0.3574323952
v -4.1284608841 2.1571545601 0.3269806504
v -4.1722736359 2.1106343269 0.3233182728
v -3.1819539070 2.0063900948 -0.3486288190
v -3.1240375042 2.0086627007 -0.3847736716
v -3.1814422607 1.9816956520 -0.3838477731
v -3.7026162148 1.5366241932 -0.5143052936
v -3.7541594505 1.5260485411 -0.4879821241
v -3.7735531330 1.5643428564 -0.4268254340
v -3.2791748047 1.3720457554 -0.8480609655
v -3.2554795742 1.3403304815 -0.8693217039
v -3.3322250843 1.3174970150 -0.8652976751
v -4.1868610382 0.2766060233 -1.2569152117
v -4.1250395775 0.3243628144 -1.2557415962
v -4.0840806961 0.3289277554 -1.2948797941
v -4.7953166962 2.3561339378 0.8765512705
v -4.8350892067 2.3284440041 0.8847683072
v -4.8131771088 2.3708670139 0.9336760044
v -4.7611556053 1.0556565523 -0.2632423937
v -4.8306941986 1.1124662161 -0.1776817441
v -4.7625999451 1.0933282375 -0.2151384652
v -2.7045383453 2.2347383499 -0.2179720849
v -2.7506549358 2.2524571419 -0.1776670963
v -2.7199115753 2.2980520725 -0.1171696857
v -5.2269239426 -0.1307557523 -0.6554219723
v -5.2735800743 -0.2440117300 -0.6566593647
v -5.4072122574 -0.1713235676 -0.5112920403
v -3.3838887215 3.2696931362 1.2163212299
v -3.3211839199 3.2799978256 1.2116489410
v -3.2905309200 3.2210855484 1.1167091131
v -3.3652367592 3.2119791508 1.1269745827
v -4.1577625275 1.2232488394 -0.5618181825
v -4.1086955070 1.2692017555 -0.5298907757
v -4.1013174057 1.1898900270 -0.6055369377
v -4.5882129669 0.5735189915 -0.7796772718
v -4.5140490532 0.5748531818 -0.8251401782
v -3.6633837223 1.5810618401 -0.5161975026
v -2.3247184753 -0.8639463782 -2.0364537239
v -2.2872741222 -0.9689275026 -2.0495204926
v -2.5752000809 -0.8958344460 -2.0225460529
v -1.6807984114 -1.3901419640 -2.2040350437
v -1.6204538345 -1.3872828484 -2.2309205532
v -1.6879541874 -1.4409706593 -2.2131855488
v -1.4558378458 -1.4124038219 -2.4196419716
v -1.4511553049 -1.3911808729 -2.3599393368
v -1.3640034199 -1.3793276548 -2.3868491650
v -0.9150885940 -0.9260098338 -2.2685704231
v -0.8409310579 -0.9684045315 -2.2715513706
v -0.9916245937 -1.1106288433 -2.2623531818
v -1.8240044117 -1.5818058252 -2.2011795044
v -1.8282214403 -1.6049690247 -2.2390959263
v -1.8912093639 -1.6717913151 -2.1960487366
v -1.7841584682 -1.5456383228 -2.2210614681
v -2.3949277401 -1.8397871256 -1.9659430981
v -2.4868640900 -1.9048244953 -1.9389387369
v -2.5669696331 -1.7596009970 -1.9614247084
v -2.3069837093 -2.3177034855 -1.9654781818
v -2.3423311710 -2.3510861397 -1.9161027670
v -2.3187801838 -2.2210502625 -1.9276819229
v -2.0156612396 -1.8130770922 -2.2425136566
v -2.0315587521 -1.8372904062 -2.1767816544
v -1.9870030880 -1.7847929001 -2.2011871338
v -2.0284731388 -1.8171470165 -2.0801072121
v -1.9806722403 -1.7889686823 -2.1151742935
v -2.0291008949 -1.8395131826 -2.1093447208
v -2.4451336861 -2.2619078159 -1.8521983624
v -2.4300351143 -2.1986279488 -1.8649177551
v -2.3744411469 -2.2502708435 -1.8774969578
v -2.1613047123 -2.0249087811 -2.0219538212
v -2.1865081787 -1.9974422455 -1.9830203056
v -2.1340212822 -1.9626719952 -2.0043931007
v -3.2462167740 -0.8957104683 -1.8680666685
v -3.2020413876 -0.9287803769 -1.8799679279
v -3.3601033688 -1.0007950068 -1.8415856361
v -3.1389133930 -1.1112242937 -1.9025722742
v -3.3204050064 -1.0795946121 -1.8480743170
v -3.2686038017 -1.2523739338 -1.8508374691
v -3.5068819523 -1.0989658833 -1.7780578136
v -3.6181383133 -0.9873641729 -1.7290483713
v -3.4483993053 -1.0084569454 -1.8128463030
v -3.6750388145 -1.0989599228 -1.7001699209
v -3.5420682430 -1.2098486423 -1.7417993546
v -2.8398416042 -3.1497507095 -1.4822397232
v -2.8028159142 -3.1236875057 -1.4803211689
v -2.7690699100 -3.1456873417 -1.5024948120
v -2.7346253395 -3.1043219566 -1.5065658092
v -2.6473550797 -3.1149570942 -1.5773241520
v -3.0450954437 -3.2007391453 -1.4023803473
v -3.0191669464 -3.1302409172 -1.4091908932
v -2.9565105438 -3.1405982971 -1.4458876848
v -2.6647987366 -2.9580357075 -1.5978721380
v -2.6867280006 -3.0530984402 -1.5489631891
v -2.7344131470 -2.9405846596 -1.5471313000
v -2.8095180988 -3.0545549393 -1.4692416191
v -3.1225295067 -3.1912441254 -1.3717403412
v -3.3574857712 -3.3372161388 -1.2787230015
v -3.3709130287 -3.3117942810 -1.2452487946
v -3.3200397491 -3.2990860939 -1.2890541553
v -3.2717726231 -3.4143650532 -1.3439327478
v -3.2937171459 -3.3404929638 -1.3299278021
v -3.2476546764 -3.2656378746 -1.3650684357
v -3.2884621620 -3.2723746300 -1.3246488571
v -3.3282511234 -3.2482142448 -1.2614614964
v -3.3129229546 -3.2004642487 -1.2810628414
v -2.9225356579 -3.0559663773 -1.4469418526
v -2.8509800434 -2.9500343800 -1.4822485447
v -3.2683665752 -3.0258023739 -1.3295383453
v -5.1679515839 -2.8095834255 -0.3746033311
v -5.0605568886 -2.7038390636 -0.4942927957
v -5.0782933235 -3.0038607121 -0.3876830637
v 2.9993484020 4.8810682297 9.6312503815
v 3.0257310867 4.8627862930 9.5874814987
v 3.0033206940 4.8829240799 9.5705871582
v 2.9716722965 4.9038214684 9.5877380371
v 2.9632973671 4.9026789665 9.5301685333
v 3.0422544479 4.8091454506 9.6225032806
v 3.0254564285 4.7829198837 9.6535739899
v 3.0680079460 4.7618699074 9.6004991531
v 3.0455982685 4.8184762001 9.5884437561
v 3.0517468452 4.8140759468 9.5341482162
v 3.0257031918 4.8582820892 9.5114259720
v 3.1384274960 4.6158514023 9.6693820953
v 3.1745879650 4.5258593559 9.7237434387
v 3.2141754627 4.5635700226 9.6453514099
v 3.3740496635 4.4443311691 9.5688791275
v 3.4079611301 4.3807888031 9.5755958557
v 3.4345507622 4.3924741745 9.5216617584
v 3.5550513268 4.5954351425 9.1026821136
v 3.5989334583 4.5698151588 9.0564355850
v 3.5945231915 4.6024193764 9.0356559753
v 2.8817107677 4.8601193428 9.7056255341
v 2.9215888977 4.8676524162 9.6867713928
v 2.8671183586 4.9189519882 9.6495380402
v 3.7010583878 4.2109580040 9.3330659866
v 3.6656715870 4.2664079666 9.3297843933
v 3.5599391460 4.2914156914 9.4512281418
v 2.5373191833 4.9372491837 9.9305610657
v 2.5952019691 4.9053812027 9.9353122711
v 2.5740437508 4.9560232162 9.9119224548
v 1.5974593163 5.5464215279 9.6362619400
v 1.6615356207 5.5591716766 9.5778970718
v 1.6644876003 5.6173515320 9.4652929306
v 3.7092275620 4.5231885910 8.9109621048
v 3.6699333191 4.5543813705 8.8911552429
v 3.6659345627 4.5253348351 8.9771051407
v 2.3101096153 5.4083580971 9.3806753159
v 2.2875261307 5.3916735649 9.4236030579
v 2.3265814781 5.3345260620 9.4784326553
v 2.6565964222 4.9713459015 9.8240756989
v 2.6697378159 4.9224815369 9.8661003113
v 2.7002656460 4.9401106834 9.7879800797
v 2.7628583908 4.8481073380 9.8759832382
v 2.7259995937 4.8853006363 9.8560791016
v 2.7261550426 4.8468093872 9.8935527802
v 2.5165009499 4.9779224396 9.9035644531
v 2.4272363186 5.0240869522 9.8769092560
v 3.4867913723 4.4633588791 9.3941144943
v 3.4420628548 4.5007820129 9.3805332184
v 3.4185359478 4.4962320328 9.4262332916
v 2.4287285805 5.0947594643 9.8026809692
v 2.3627798557 5.0920352936 9.8340606689
v 2.3431324959 5.1445965767 9.8036842346
v 2.7461152077 4.7934288979 9.9326953888
v 4.5859594345 3.4755082130 8.9013872147
v 4.5838360786 3.4330799580 8.9362535477
v 4.6063580513 3.4096670151 8.8952770233
v 3.6086366177 4.6015400887 8.9634628296
v 3.5725347996 4.6562833786 8.9729995728
v 3.5791323185 4.6493310928 9.0054883957
v 5.3640060425 2.0132958889 8.3445358276
v 5.3684258461 2.1207358837 8.2481756210
v 5.3360714912 2.1371612549 8.3165121078
v 4.4207849503 2.5556678772 9.7543268204
v 4.4155468941 2.4925043583 9.7849254608
v 4.4657535553 2.4571061134 9.7543821335
v 4.7442579269 3.3965885639 8.4891414642
v 4.7476415634 3.3558070660 8.5771083832
v 4.7960343361 3.3442578316 8.3689870834
v 3.8193776608 4.6264390945 8.4632053375
v 3.7788813114 4.6901707649 8.3704099655
v 3.7834544182 4.6756992340 8.4666004181
v 3.3693339825 4.8627176285 8.9035234451
v 3.3943519592 4.8346362114 8.9101753235
v 3.3768405914 4.8823132515 8.8356456757
v 3.5216140747 4.8303914070 8.7313880920
v 3.5576443672 4.8400368690 8.6917705536
v 3.5100660324 4.8656630516 8.6647930145
v 4.5578031540 3.5265941620 8.9036045074
v 4.5271797180 3.5147957802 8.9555902481
v 4.5684876442 3.4782900810 8.9402818680
v 4.7138948441 3.7144899368 8.0628147125
v 4.7117614746 3.6776618958 8.0511131287
v 4.7313790321 3.7259297371 8.0305156708
v 4.2768893242 4.3233866692 7.8689837456
v 4.2460384369 4.3457393646 7.8464984894
v 4.2521905899 4.3624167442 7.8816318512
v 3.9331135750 4.3068270683 8.8748540878
v 3.9830372334 4.2628650665 8.8369026184
v 3.9190387726 4.3552837372 8.8070964813
v 4.0511732101 4.3116154671 8.6093826294
v 4.0018358231 4.4496083260 8.4062786102
v 3.9817357063 4.3961296082 8.5999145508
v 3.0812411308 5.2245101929 8.5120220184
v 3.0525884628 5.2435293198 8.4829549789
v 3.0499794483 5.2459187508 8.5376052856
v 4.7520885468 2.2185883522 9.4264049530
v 4.7717523575 2.3392872810 9.3489570618
v 4.6949272156 2.3399558067 9.4868898392
v 4.4453697205 2.9245662689 9.4888629913
v 4.3625421524 2.8987627029 9.5943784714
v 4.4441742897 2.8598623276 9.5067481995
v 4.9827513695 3.4031150341 7.1218371391
v 4.9400653839 3.4149045944 7.0850577354
v 4.9738941193 3.4318673611 7.1593437195
v 5.0010843277 3.2803111076 7.0703511238
v 4.9476604462 3.3549957275 7.0565195084
v 4.9770331383 3.3551192284 7.0957384109
v 4.7046194077 3.5208249092 8.4200382233
v 4.6994829178 3.4870491028 8.4432010651
v 4.7271823883 3.4701161385 8.3847179413
v 4.2106475830 4.0486855507 8.7025070190
v 4.1729717255 4.0489225388 8.7734432220
v 4.1842665672 3.9905982018 8.8652191162
v 5.0100193024 3.2659587860 7.8280229568
v 4.9733743668 3.3190627098 7.8530049324
v 5.0038785934 3.2827024460 7.8786492348
v 2.9843487740 5.0072083473 9.2944622040
v 3.0060696602 4.9729342461 9.3293190002
v 3.0718762875 4.9641308784 9.2696723938
v 5.3852481842 2.2151255608 8.1829185486
v 5.3903074265 2.1960341930 8.1535501480
v 5.4063382149 2.2369689941 8.1470241547
v 4.9100680351 3.3103764057 7.9858479500
v 4.9496469498 3.2791006565 7.9740233421
v 4.9418630600 3.3231616020 7.9386439323
v 4.4136362076 3.6822834015 8.8903484344
v 4.3526053429 3.7152700424 8.9413108826
v 4.4054622650 3.6512873173 8.9368257523
v 4.9187150002 3.1565239429 8.3136863708
v 4.9742603302 2.9949483871 8.4194936752
v 5.0059728622 3.0493679047 8.2049236298
v 5.1014118195 2.4743952751 8.6206150055
v 5.0438618660 2.5790743828 8.6602535248
v 5.1116976738 2.4116942883 8.6410207748
v 5.3721342087 2.2715206146 8.0499820709
v 5.3753933907 2.2984175682 8.0718841553
v 5.3946547508 2.2512705326 8.0876626968
v 2.9508831501 5.0546512604 9.2283277512
v 2.9199056625 5.0445790291 9.2809486389
v 2.9984054565 5.0192999840 9.2186403275
v 3.2906892300 4.7013225555 9.3316164017
v 3.3454747200 4.6623167992 9.3126535416
v 3.3475306034 4.7011098862 9.2763462067
v 3.3041100502 4.5398359299 9.4967174530
v 3.3036389351 4.5171213150 9.5464191437
v 3.3636653423 4.4996023178 9.5014781952
v 4.0694513321 4.2025523186 8.7615137100
v 4.0846371651 4.2029514313 8.7041187286
v 4.0172190666 4.2898168564 8.7175636292
v 4.1126632690 4.1677522659 8.7321262360
v 3.4367127419 4.7926774025 8.9291324615
v 3.4512677193 4.7386393547 8.9767217636
v 3.4848928452 4.7604951859 8.8708620071
v 3.4237389565 4.4616470337 9.4733562469
v 3.5839374065 4.3848981857 9.3207626343
v 3.5398569107 4.3911900520 9.3814048767
v 3.5554530621 4.3542079926 9.3866310120
v 3.5349364281 4.4590950012 9.3650207520
v 3.5646710396 4.4329214096 9.3347167969
v 3.5327143669 4.4855933189 9.3364830017
v 3.4819631577 4.6129608154 9.1932563782
v 3.4671807289 4.6328554153 9.1690864563
v 3.4268712997 4.6371517181 9.2020988464
v 3.5106174946 4.6945695877 9.0209665298
v 3.4668598175 4.7054424286 9.0270681381
v 3.4663608074 4.6901073456 9.0705690384
v 3.5649805069 4.6829843521 8.8598594666
v 3.5655655861 4.6602139473 8.9065074921
v 3.6293523312 4.6016025543 8.8911666870
v 3.6446518898 4.6748299599 8.7861509323
v 3.6901993752 4.6383547783 8.7805948257
v 3.6989760399 4.6403169632 8.7512722015
v 3.6652760506 4.6077461243 8.8332748413
v 3.6265521049 4.7040386200 8.7547149658
v 3.6472058296 4.7039375305 8.7116279602
v 3.6152176857 4.7350764275 8.7427721024
v 3.5632727146 4.7441148758 8.7881851196
v 3.3849568367 4.6444845200 9.2763881683
v 3.3987836838 4.6080932617 9.3271589279
v 3.4595017433 4.5897049904 9.2503261566
v 3.6802704334 4.6603541374 8.7255058289
v 3.7416667938 4.5951771736 8.7370090485
v 3.7016494274 4.6565117836 8.6485967636
v 3.9271812439 4.4694061279 8.5482692719
v 3.8243970871 4.5863838196 8.5353527069
v 3.8870432377 4.5059728622 8.5967826843
v 3.3128979206 4.9728932381 8.9100284576
v 3.3423871994 4.9398598671 8.9061527252
v 3.3239455223 4.9520635605 8.8696689606
v 3.4153313637 4.8874588013 8.7843351364
v 3.3283929825 4.9462661743 8.8063745499
v 3.4493052959 4.8968558311 8.6828050613
v 3.3888347149 4.9451775551 8.7170152664
v 2.5991666317 5.5379924774 8.7668838501
v 2.5797502995 5.5401840210 8.7200965881
v 2.5654397011 5.5571446419 8.7661161423
v 3.4259748459 5.0666503906 7.2709941864
v 3.5155324936 5.0237727165 7.2901811600
v 3.4128735065 5.0669121742 7.1867232323
v 3.6270132065 4.7888479233 8.6782331467
v 3.6047089100 4.8123435974 8.6888742447
v 3.6129777431 4.7772941589 8.7201633453
v 3.6313314438 4.9229264259 8.2614498138
v 3.6570887566 4.8734898567 8.2608318329
v 3.6425132751 4.9085445404 8.2004795074
v 3.5850687027 4.9612665176 8.3196706772
v 3.5595767498 4.9765796661 8.3359622955
v 3.5292673111 4.9202551842 8.4504261017
v 3.6105294228 4.8363604546 8.4442663193
v 3.6309483051 4.8516874313 8.3720083237
v 3.5817470551 4.9109773636 8.3917531967
v 3.2815542221 4.6574072838 9.3859100342
v 3.3356161118 4.6250839233 9.3714427948
v 3.8170297146 1.9898066521 10.4683628082
v 3.8103902340 2.1030261517 10.4741744995
v 3.7289848328 1.9463212490 10.5650081635
v 4.3529720306 1.3286695480 10.0237569809
v 4.3704838753 1.2464635372 10.0103921890
v 4.4456539154 1.3147577047 9.9034490585
v 4.4309697151 1.8472989798 9.9647436142
v 4.4301543236 1.8011546135 9.9748640060
v 4.4471545219 1.9042956829 9.9241752625
v 3.6112163067 1.5862797499 10.7025184631
v 3.6504149437 1.5525344610 10.6621780396
v 3.6656968594 1.6978824139 10.6468048096
v 4.0193510056 0.5491681099 10.2849111557
v 4.0576515198 0.3595558405 10.1916532516
v 4.0968999863 0.4526865184 10.1669988632
v 3.4342341423 1.6799339056 10.8227491379
v 3.4286818504 1.5959399939 10.8265132904
v 3.5023267269 1.6623077393 10.8103561401
v 2.8855209351 1.2290382385 11.1898384094
v 2.8643183708 1.2967200279 11.2071952820
v 2.8285405636 1.2357282639 11.2241706848
v 2.0319495201 0.6855326891 11.5245590210
v 2.1162550449 0.6771830916 11.4909496307
v 2.1200387478 0.7531951666 11.5199308395
v 5.0875926018 -0.3011622131 8.6570758820
v 5.0538940430 -0.2840161920 8.6988420486
v 5.0556035042 -0.3365925848 8.6615304947
v 3.0955421925 0.6188483238 11.0111026764
v 3.1885876656 0.6410763860 10.9619903564
v 3.1340129375 0.6834837794 10.9882287979
v 3.4442267418 0.2247703671 10.6800527573
v 3.4047398567 0.3126420379 10.7430133820
v 3.3886694908 0.2288998812 10.7285671234
v 3.0678710938 1.1679564714 11.0979404449
v 3.0295476913 1.2074580193 11.1092729568
v 2.9582862854 1.1724168062 11.1402359009
v 2.8643639088 1.1028513908 11.1743335724
v 2.8903095722 1.0752568245 11.1629886627
v 3.4397871494 1.1265206337 10.8321132660
v 3.4492368698 1.1913659573 10.8210954666
v 3.4026548862 1.2016618252 10.8551521301
v 2.9911782742 1.4891778231 11.1050834656
v 2.9740021229 1.5740308762 11.1223173141
v 2.8542351723 1.4799132347 11.2070827484
v 3.2168054581 1.6784965992 10.9670457840
v 3.1975164413 1.7293547392 10.9959878922
v 3.1620526314 1.6874811649 11.0070543289
v 3.2528507710 1.7571287155 10.9644107819
v 2.7999010086 0.0253699850 11.0451183319
v 2.8171358109 0.0696071312 11.0569324493
v 2.7567565441 0.0658416003 11.0780935287
v 3.4090139866 0.1673145592 10.7033586502
v 3.3686161041 0.1459240317 10.7296438217
v 2.6178207397 -0.1899141520 11.0641555786
v 2.5572736263 -0.0262686051 11.1519470215
v 2.5175638199 -0.1269353181 11.1565771103
v 3.4378724098 1.3391662836 10.8132934570
v 3.4021737576 1.3783874512 10.8448791504
v 3.4185657501 1.2987024784 10.8395748138
v 3.3893969059 1.3024897575 10.8854522705
v 3.3874263763 1.3385884762 10.8810882568
v 3.3578398228 1.3287218809 10.9245367050
v 3.1256339550 0.9665132761 11.0529117584
v 3.0844659805 1.0463130474 11.0868616104
v 3.0684809685 0.9857969284 11.0887203217
v 3.0316824913 0.9385189414 11.0882854462
v 3.0810103416 0.9354611635 11.0660228729
v 2.8677263260 -0.0274443123 10.9757223129
v 2.8619046211 0.0304803085 11.0111656189
v 4.7439327240 2.8348913193 9.1327695847
v 4.6793775558 2.8577952385 9.2235355377
v 4.7604513168 2.7528276443 9.1452512741
v 2.0376584530 -0.2152379155 11.3560476303
v 2.0953314304 -0.1668218970 11.3387289047
v 2.0809073448 -0.1428108215 11.3483219147
v 4.5918855667 2.2464687824 9.6608085632
v 4.5777239799 2.1934335232 9.6927623749
v 4.6524510384 2.1865551472 9.5820941925
v 4.8394360542 2.0871543884 9.3208274841
v 4.7859172821 2.0923264027 9.3989925385
v 4.8337202072 1.9905738831 9.3462409973
v 4.6692590714 1.5777533054 9.6223506927
v 4.6166224480 1.4833519459 9.7080183029
v 4.6841955185 1.4609963894 9.6146430969
v 4.7949185371 2.4841196537 9.2493190765
v 4.7976903915 2.4976019859 9.1994800568
v 4.7854142189 2.5520198345 9.1976776123
v 4.9454169273 2.2220540047 9.0810079575
v 5.0428647995 2.1518135071 8.9458875656
v 5.0033569336 2.3250827789 8.9186153412
v 4.8599052429 1.9024441242 9.3273000717
v 4.8548913002 1.8483322859 9.3506641388
v 4.9295191765 1.9396463633 9.2042369843
v -5.4234027863 2.4900383949 1.3843843937
v -5.3653178215 2.4996976852 1.3728711605
v -5.4126453400 2.4322397709 1.3588380814
v -3.4430160522 -0.7153928280 11.4635620117
v -3.4377324581 -0.6376011968 11.4744176865
v -3.5194783211 -0.6975679398 11.4757232666
v -3.0318484306 -1.0504593849 11.4291915894
v -3.0820553303 -1.1268640757 11.4108476639
v -3.0323631763 -1.1931623220 11.3889627457
v -1.5846706629 -5.0879707336 9.4493761063
v -1.5748198032 -5.0707240105 9.4819364548
v -1.6507296562 -5.0647144318 9.4576358795
v -0.5247175694 -3.9050390720 10.1440086365
v -0.5807214975 -3.8802595139 10.1523437500
v -0.6246503592 -3.9230959415 10.1504955292
v -1.2716071606 -3.5734403133 10.7398061752
v -1.3145531416 -3.6237096786 10.7105684280
v -1.2481684685 -3.6819648743 10.6539621353
v -4.6689143181 -0.1022121832 11.2322711945
v -4.6954231262 -0.1235394776 11.2278423309
v -4.6398153305 -0.1369450390 11.2385482788
v -3.6279821396 -0.8263362050 11.4240589142
v -3.5883476734 -0.7457761765 11.4426536560
v -3.6843380928 -0.7330574393 11.4113626480
v -3.5340030193 -0.5363911986 11.4907979965
v -3.5701253414 -0.4822421670 11.5049209595
v -3.6402299404 -0.5089626312 11.4790401459
v -1.2019687891 0.7139725685 11.8169384003
v -1.1496711969 0.6803227663 11.8124942780
v -1.1986079216 0.7926142216 11.8249950409
v -2.8643169403 5.1330738068 3.7376589775
v -2.9320795536 5.1542201042 3.7831580639
v -2.8525798321 5.1871552467 3.8276572227
v -4.1786251068 -2.7762203217 10.4952011108
v -4.1243548393 -2.8302836418 10.4797954559
v -4.1607818604 -2.7336530685 10.5477809906
v -3.5955703259 -4.9056429863 9.2507867813
v -3.6072874069 -4.9033308029 9.2211952209
v -3.5499639511 -4.9244108200 9.2321929932
v -3.5892593861 -4.8803577423 9.2822475433
v -3.6269454956 -4.8792076111 9.2519836426
v -1.7794675827 -3.0283234119 10.8711566925
v -1.8260095119 -3.0648961067 10.8425350189
v -1.7440452576 -3.1215388775 10.8595104218
v 1.9335349798 -3.3489181995 9.7372674942
v 1.8759403229 -3.5204815865 9.6492004395
v 1.9511821270 -3.5276823044 9.5771865845
v -3.9386661053 -0.3291947842 11.4286212921
v -3.8648896217 -0.3121647835 11.4583282471
v -3.9702246189 -0.2292095721 11.4392375946
v -2.0735230446 -1.5564310551 11.2216987610
v -1.9765247107 -1.5410660505 11.2788791656
v -2.1051311493 -1.4986784458 11.2377433777
v -2.1261355877 -1.5852088928 11.1933345795
v -2.0945520401 -1.6073825359 11.2010993958
v -0.3813812435 -2.6304464340 11.1503477097
v -0.5449377298 -2.5931160450 11.2025451660
v -0.4672409892 -2.6614029408 11.1592979431
v -0.5732064247 0.3846573532 11.8297910690
v -0.7168780565 0.3597664535 11.8222646713
v -0.6245754957 0.2810742855 11.8233528137
v -0.8722997308 -0.9441671371 11.6677885056
v -0.8544321656 -1.0125365257 11.6511869431
v -0.7637077570 -0.9509320855 11.6575374603
v -4.3516936302 0.9972459674 11.4602670670
v -4.2804312706 0.9659107924 11.5002574921
v -4.3134140968 1.0555619001 11.4874153137
v 1.7088940144 -3.7608203888 9.5771818161
v 1.7102308273 -3.8105676174 9.5122947693
v 1.7809296846 -3.6899085045 9.5812110901
v -4.2420964241 -2.7266440392 10.4764137268
v -4.2041339874 -2.7852032185 10.4508256912
v -3.6174800396 -3.8101649284 10.0309267044
v -3.6537697315 -3.8293259144 10.0061187744
v -3.5929124355 -3.8816027641 9.9937562943
v -3.1288239956 -3.0076763630 10.7887115479
v -3.1099221706 -3.0615241528 10.7698535919
v -3.0655016899 -3.0474143028 10.7810249329
v -3.6094288826 -3.8990685940 9.9749240875
v -3.5392253399 -3.9360861778 9.9821691513
v -1.0229333639 -3.9123349190 10.3507032394
v -1.0747048855 -3.9513678551 10.3504819870
v -1.0188918114 -3.9652795792 10.3033504486
v -5.4084138870 -3.7498736382 9.0761108398
v -5.4715628624 -3.6590440273 9.1027650833
v -5.4424257278 -3.7253239155 9.0581178665
v -2.0513112545 -3.6651551723 10.5025386810
v -2.0348942280 -3.7276153564 10.4851655960
v -1.9736173153 -3.7154121399 10.5281963348
v -2.0216813087 -3.6372485161 10.5166606903
v -2.7326316833 -3.5712056160 10.4615821838
v -2.7540438175 -3.5957620144 10.4446992874
v -2.7202820778 -3.6111979485 10.4330825806
v -3.3243057728 -2.2864735126 11.1001510620
v -3.3839828968 -2.2134962082 11.1209430695
v -3.4426932335 -2.2642455101 11.0987205505
v -2.8197755814 -3.5055282116 10.4979629517
v -2.8117074966 -3.5457549095 10.4793128967
v -2.7697730064 -3.5137655735 10.4895458221
v -3.6663527489 -4.6564273834 9.4433956146
v -3.6057758331 -4.6870450974 9.4330654144
v -3.5995218754 -4.6485781670 9.4811096191
v -1.1490933895 -4.2416095734 10.0680227280
v -1.1579239368 -4.3093504906 10.0490493774
v -1.0263198614 -4.2430930138 10.0669631958
v -4.0256738663 -4.1610641479 9.6252861023
v -4.0169525146 -4.1091232300 9.6742324829
v -4.0568609238 -4.1417961121 9.6329231262
v -3.9879860878 -4.1769299507 9.6290378571
v -3.9532415867 -4.1112823486 9.6902503967
v -2.4772219658 -4.8152461052 9.5681066513
v -2.4725494385 -4.7521243095 9.6426897049
v -2.5413973331 -4.7614002228 9.6216030121
v -2.2479939461 -4.4476804733 9.9094791412
v -2.3198676109 -4.4193339348 9.9324989319
v -2.2763869762 -4.4777107239 9.8846063614
v -2.2051568031 -4.4265189171 9.9510040283
v -2.2226939201 -4.3803234100 9.9836091995
v -2.7962064743 -4.1558346748 10.1649141312
v -2.8167424202 -4.1919193268 10.1207523346
v -2.7537906170 -4.2039690018 10.1057910919
v -3.8098287582 -4.3578019142 9.5729656219
v -3.8848617077 -4.4102177620 9.5198440552
v -3.8103435040 -4.3971686363 9.5496625900
v -4.5632343292 -4.1129174232 9.4166545868
v -4.5359544754 -4.0641016960 9.4601020813
v -4.5920758247 -4.0804524422 9.4390802383
v -4.5787305832 -3.9557857513 9.4852228165
v -4.5722675323 -4.0435109138 9.4577388763
v -4.6557083130 -4.0944643021 9.3897361755
v -4.7064638138 -4.0678329468 9.3851013184
v -4.6893930435 -4.1227989197 9.3345575333
v -5.5170030594 -3.2677056789 9.3670549393
v -5.4851560593 -3.3494141102 9.3436050415
v -5.3986606598 -3.3383901119 9.3907747269
v -4.7105746269 -4.0349454880 9.4050941467
v -4.7785649300 -4.0492992401 9.3518543243
v -2.6651582718 -4.8230404854 9.5388021469
v -2.7022175789 -4.8446693420 9.4898338318
v -2.6240727901 -4.8757505417 9.4735517502
v -5.3586139679 -4.0376987457 8.8494033813
v -5.3931169510 -3.9578919411 8.9029722214
v -5.4491996765 -3.9850466251 8.7955007553
v -3.9646224976 -4.5001201630 9.4352807999
v -4.0261545181 -4.5104918480 9.3937807083
v -3.9933018684 -4.5625061989 9.3870124817
v -5.4562687874 -3.7748763561 8.9978713989
v -4.8925848007 -1.8109325171 10.5978612900
v -4.9825730324 -1.8114712238 10.5268630981
v -4.8976097107 -1.9163947105 10.5412845612
v -4.9242820740 -1.9490950108 10.4810504913
v -4.9916486740 -1.8987571001 10.4647541046
v -3.1111588478 -5.2901983261 8.8259630203
v -3.1018855572 -5.2599129677 8.8627624512
v -3.1558506489 -5.2402567863 8.8276367188
v -5.8764343262 -1.8336565495 9.7784824371
v -5.8707752228 -1.8029052019 9.7886428833
v -5.9448003769 -1.8091268539 9.7551746368
v -5.2741317749 -3.0828804970 9.6034116745
v -5.3213243484 -3.1227016449 9.5447006226
v -5.2609930038 -3.1229901314 9.5844764709
v -5.7846293449 -1.2400124073 10.2663612366
v -5.7551937103 -1.2671554089 10.2613325119
v -5.7459068298 -1.1992244720 10.3005676270
v -5.8285217285 -1.2482615709 10.2216691971
v -5.8216595650 -1.3371610641 10.1682500839
v -5.7296762466 -1.7564063072 9.8745956421
v -5.7021741867 -1.7507768869 9.9390563965
v -5.7674102783 -1.6826843023 9.9273614883
v -6.3342118263 -0.8234672546 10.0252180099
v -6.3741369247 -0.7124831080 10.0688714981
v -6.4473638535 -0.7466568947 9.9842834473
v -5.8975152969 -1.2576342821 10.1356124878
v -5.9421105385 -1.2488957644 10.1059799194
v -5.9456529617 -1.3138736486 10.0342817307
v -5.9916257858 -2.2194027901 9.5919847488
v -6.0277323723 -2.1390631199 9.6054468155
v -6.0605912209 -2.2099270821 9.5462255478
v -5.5575852394 -1.9564052820 9.8477783203
v -5.5697112083 -1.9633698463 9.8315877914
v -5.5390300751 -2.0366089344 9.8171243668
v -5.5209388733 -1.9962877035 9.8536329269
v -5.5275778770 -1.9660239220 9.8863086700
v -5.5827856064 -1.9464086294 9.8405466080
v -6.1186046600 -2.8375110626 9.2211055756
v -6.1034517288 -2.8176078796 9.2571220398
v -6.1452312469 -2.7328948975 9.2349891663
v -6.0652375221 -2.6909747124 9.3335475922
v -6.0222682953 -2.8132290840 9.3146467209
v -5.9227228165 -2.7239148617 9.4107780457
v -5.4407649040 -3.9149734974 8.8972482681
v -5.4846205711 -3.8620107174 8.8905582428
v -6.1507940292 -2.5753605366 9.3477067947
v -6.1091175079 -2.5928921700 9.3593559265
v -6.1343450546 -2.5273437500 9.3817081451
v -6.1879510880 -2.5581710339 9.3201789856
v -6.1876835823 -2.5194313526 9.3467111588
v -7.5493812561 -1.1057592630 8.6655130386
v -7.5076732635 -1.1741071939 8.6932048798
v -7.5250353813 -1.1239777803 8.7092761993
v -6.1541223526 -1.2797102928 9.8794755936
v -6.1332616806 -1.2694010735 9.9268970490
v -6.1881713867 -1.1765848398 9.9302806854
v -7.4360117912 -0.7898111343 8.9723138809
v -7.3587007523 -1.0019617081 8.9544029236
v -7.3280320168 -0.8624994159 9.0604133606
v -6.7649288177 -2.9364356995 8.4177303314
v -6.7307577133 -2.9381997585 8.4544296265
v -6.7835121155 -2.8662481308 8.4490556717
v -6.3635644913 -2.4147849083 9.2383174896
v -6.3876237869 -2.4330313206 9.2282619476
v -6.3461046219 -2.4618749619 9.2224216461
v -6.4399113655 -2.4777879715 9.1071634293
v -6.4421467781 -2.4442427158 9.1489171982
v -6.4806652069 -2.3783612251 9.1426334381
v -5.7424945831 -3.6004450321 9.0083198547
v -5.7257547379 -3.5735545158 9.0486545563
v -5.7711563110 -3.5794706345 9.0296983719
v -5.7354125977 -3.4857864380 9.0922079086
v -5.7716174126 -3.5132379532 9.0599203110
v -5.7379765511 -3.5321245193 9.0696964264
v -6.0812892914 -2.2700343132 9.5074577332
v -6.4969358444 -3.1780891418 8.4750213623
v -6.5176043510 -3.2565953732 8.3555927277
v -6.4801206589 -3.2455503941 8.4493913651
v -5.1987109184 -2.9489688873 9.6891593933
v -5.3087358475 -2.9441957474 9.6508827209
v -5.1938314438 -3.0574250221 9.6571044922
v -5.3105845451 -3.0272395611 9.6164417267
v -5.4450492859 -3.4875235558 9.2639417648
v -5.3927440643 -3.5052838326 9.2838096619
v -5.3915367126 -3.4742562771 9.3202180862
v -5.6193666458 -2.0607097149 9.8038101196
v -5.6607112885 -2.0200653076 9.8018264771
v -5.6665678024 -2.0676703453 9.7942361832
v -6.0762104988 -2.9362635612 9.2038593292
v -6.1755366325 -2.8947136402 9.0947265625
v -6.1048874855 -2.9814753532 9.1258182526
v -6.3720588684 -2.6843826771 9.0386123657
v -6.3678317070 -2.6424171925 9.0823860168
v -6.4047155380 -2.6139461994 9.0385360718
v -5.9925007820 -3.6779298782 8.6083908081
v -5.9804716110 -3.6344053745 8.6612005234
v -6.0633025169 -3.5502989292 8.6697502136
v -6.2309017181 -2.9489839077 8.9918394089
v -6.2433652878 -3.0364568233 8.9080352783
v -6.1685094833 -3.0209100246 9.0336093903
v -6.5722484589 -3.1261067390 8.4759426117
v -6.5325059891 -3.1413969994 8.4939479828
v -6.5735545158 -3.1049551964 8.5154066086
v -5.6879591942 -3.6141793728 8.9977397919
v -5.6896734238 -3.5923936367 9.0327205658
v -5.5680150986 -3.6793596745 9.0124387741
v -5.5009784698 -3.7565727234 8.9777584076
v -5.5561923981 -3.6366677284 9.0562963486
v -5.0383510590 -4.0559959412 9.1954135895
v -5.0937471390 -4.0227375031 9.1676006317
v -5.1475071907 -4.0333471298 9.1061687469
v -5.0664067268 -3.9904251099 9.2335643768
v -5.1613421440 -3.9679677486 9.1659173965
v -5.2982769012 -4.3865437508 8.4604463577
v -5.2554731369 -4.3785705566 8.5104141235
v -5.2837185860 -4.3307714462 8.5415372849
v -5.1349310875 -3.1846733093 9.6284637451
v -5.1634569168 -3.1448512077 9.6385784149
v -5.2087354660 -3.1923837662 9.5928974152
v -3.7962384224 -5.8089389801 7.3007845879
v -3.8475475311 -5.7694478035 7.2949700356
v -3.8643407822 -5.8159375191 7.1947669983
v -5.5029816628 -2.9033079147 9.5585937500
v -5.4569692612 -3.0337088108 9.5213499069
v -5.3980298042 -2.9995841980 9.5752849579
v -6.6672143936 -2.9194178581 8.5409650803
v -6.6227560043 -2.9514555931 8.5382671356
v -6.5889863968 -2.9355068207 8.5811634064
v -6.1819410324 -3.5391891003 8.5383195877
v -6.1242322922 -3.5669565201 8.5853309631
v -6.1461596489 -3.5228943825 8.6149787903
v -5.5344915390 -3.9673495293 8.7268896103
v -5.5685691833 -3.9412927628 8.7331256866
v -5.5893020630 -3.9384045601 8.6945285797
v -4.7905960083 -3.0339682102 9.7801475525
v -4.7709856033 -3.1217386723 9.7553644180
v -4.7368888855 -3.0926547050 9.7855472565
v -5.9862184525 -3.9138832092 8.2778425217
v -6.0369286537 -3.8953614235 8.2638864517
v -6.0828084946 -3.8921680450 8.1952028275
v -3.2676906586 -5.5316390991 8.3103961945
v -3.2193906307 -5.5609512329 8.3357973099
v -3.2727813721 -5.4903964996 8.3709945679
v -2.3177592754 -4.5582537651 9.8498888016
v -2.3595001698 -4.5209941864 9.8787307739
v -2.4019141197 -4.5616168976 9.8469390869
v -3.2344715595 -4.0038313866 10.0859260559
v -3.2269413471 -3.9472391605 10.1426153183
v -3.2646024227 -3.9177336693 10.1392498016
v -5.9337835312 -4.0712127686 8.1311054230
v -6.0284500122 -3.9921350479 8.1211290359
v -6.0036611557 -4.0704450607 8.0481452942
v -5.9702115059 -3.5925269127 8.7206497192
v -6.5628271103 -2.5983519554 8.9093875885
v -6.5575242043 -2.6408863068 8.8996057510
v -6.5384836197 -2.6331362724 8.9350833893
v -6.3887844086 -3.6201658249 8.1770868301
v -6.3697342873 -3.6469619274 8.1657609940
v -6.3210206032 -3.6672484875 8.1710939407
v -6.3587894440 -3.6794860363 8.1217346191
v -2.5191018581 -6.3008265495 7.4034337997
v -2.5150945187 -6.3515157700 7.3398351669
v -2.4433276653 -6.3214664459 7.4114580154
v -1.1003212929 -6.6979417801 5.7694978714
v -0.9294976592 -6.6655516624 5.7698812485
v -1.0961828232 -6.6882052422 5.8408923149
v -3.0316143036 -5.5848379135 8.4868516922
v -3.0053474903 -5.5483951569 8.5500717163
v -3.0618207455 -5.5157842636 8.5722579956
v -4.9078392982 -4.6565380096 8.5229005814
v -4.8373270035 -4.7291021347 8.4987792969
v -4.8649511337 -4.6461391449 8.5904865265
v -3.2447519302 -4.8226556778 9.4235420227
v -3.2763645649 -4.8176088333 9.4307384491
v -3.2192096710 -4.8672580719 9.3816766739
v -2.6480600834 -6.6957526207 6.2211933136
v -2.7251439095 -6.6772489548 6.1869397163
v -2.6330265999 -6.7510938644 6.1057972908
v -5.3510522842 -0.4619919062 10.8344049454
v -5.3303432465 -0.5062688589 10.8218002319
v -5.3206095695 -0.4382059574 10.8459968567
v -5.3064165115 -0.3786017299 10.8823528290
v -5.3483405113 -0.4018754959 10.8551368713
v -2.9225990772 -6.1569285393 7.4463891983
v -2.9161031246 -6.1251621246 7.5624690056
v -3.0439000130 -6.0845823288 7.5187082291
v -0.9970912933 -6.6754398346 5.9054579735
v -0.9507007599 -6.6595382690 5.9412355423
v -1.0199598074 -6.6760239601 5.9459757805
v -1.8456418514 -6.0504961014 8.0282001495
v -1.8403326273 -6.0754384995 7.9558992386
v -1.7813178301 -6.0667400360 7.9350414276
v -2.7319488525 -6.8808178902 5.4198169708
v -2.7148683071 -6.8839035034 5.3620071411
v -2.6601412296 -6.9132180214 5.4286880493
v -3.2563998699 -6.4620599747 6.2062449455
v -3.2080380917 -6.4683003426 6.2220478058
v -3.2241652012 -6.4607458115 6.2643451691
v -3.2470638752 -6.3762960434 6.4787583351
v -3.3085324764 -6.3340311050 6.6023197174
v -3.3362407684 -6.3441610336 6.5093603134
v -2.8956701756 -6.6759305000 5.9325351715
v -3.0125203133 -6.6358656883 5.8912425041
v -2.9617524147 -6.6699113846 5.8303852081
v 0.0889255255 -6.5911769867 4.6414680481
v 0.0096948640 -6.6258907318 4.6533517838
v 0.0378188938 -6.6212363243 4.5727143288
v -1.9420058727 6.1949529648 9.1867208481
v -1.9666887522 6.2494096756 9.1077213287
v -2.0065507889 6.2457685471 9.1500377655
v -1.1298564672 -6.8861427307 1.5245931149
v -1.1276620626 -6.9026031494 1.6309471130
v -1.2088831663 -6.9309368134 1.6428049803
v -3.8110718727 -3.7027273178 10.0089302063
v -3.7388248444 -3.6971292496 10.0666608810
v -3.7843902111 -3.6440608501 10.0721139908
v 1.8786137104 -4.1047101021 9.0468463898
v 1.9175337553 -4.0675601959 9.0838451385
v 1.8256311417 -4.1100850105 9.0884256363
v 4.2670803070 -2.0693483353 8.6620168686
v 4.1573209763 -2.1418128014 8.7377939224
v 4.1372404099 -2.2110774517 8.6955623627
v 3.1324028969 -0.3506700397 0.6778799891
v 3.1666717529 -0.3433941007 0.7308250666
v 3.1614720821 -0.4235271513 0.6814558506
v -6.3208036423 5.3314409256 8.7796831131
v -6.2629575729 5.3513469696 8.8401203156
v -6.2311329842 5.4086112976 8.7771816254
v -5.2093305588 6.1869931221 6.7457389832
v -5.2584934235 6.1439619064 6.7478113174
v -5.2716245651 6.1506347656 6.7920417786
v -6.6184411049 5.2255411148 8.5069065094
v -6.5934629440 5.2435884476 8.5320911407
v -6.5866117477 5.2807960510 8.5064125061
v -6.4424772263 5.4133019447 8.3926534653
v -6.4753541946 5.4068517685 8.3276710510
v -6.5355591774 5.3296241760 8.3806133270
v -4.2251243591 -2.2873890400 10.8005447388
v -4.2658238411 -2.3275649548 10.7499485016
v -4.1329822540 -2.3874590397 10.7917613983
v -2.6903195381 5.3405294418 10.4765987396
v -2.6453135014 5.3519763947 10.4604606628
v -2.7037138939 5.3638782501 10.4564361572
v -2.6592104435 6.3033294678 9.2924852371
v -2.5545792580 6.2768507004 9.3413324356
v -2.5742349625 6.3134298325 9.3010635376
v -2.3178579807 -2.4716985226 10.8598003387
v -2.3465294838 -2.4761121273 10.8578300476
v -2.3614969254 -2.5514941216 10.8370857239
v -3.9434266090 6.5286426544 7.2975816727
v -3.9470968246 6.5136685371 7.2427158356
v -4.0014195442 6.5192537308 7.2860784531
v -4.6651883125 6.3969211578 7.0765438080
v -4.6021361351 6.4130735397 7.0648627281
v -4.6395058632 6.3922438622 6.9937920570
v -4.6616158485 5.4456610680 4.7529859543
v -4.6879720688 5.4356803894 4.7427902222
v -4.7027454376 5.4524569511 4.7812781334
v -4.2057585716 3.7825231552 2.2096581459
v -4.2549362183 3.7276878357 2.1716165543
v -4.3252625465 3.7428803444 2.1883053780
v -1.8468124866 2.1920735836 -0.4341803789
v -1.8760265112 2.2204365730 -0.4162933230
v -1.8313093185 2.2376859188 -0.3889595270
v -5.9227232933 2.8042824268 2.0009198189
v -5.9288902283 2.8397731781 2.0403568745
v -5.8492965698 2.8829693794 2.0035097599
v -6.9279875755 3.1961286068 3.1609315872
v -6.8838920593 3.1231517792 3.0398080349
v -5.3371953964 2.6508364677 1.4915835857
v -5.4506616592 2.5853264332 1.5036273003
v -5.5198011398 2.5972185135 1.5385110378
v -7.8645343781 2.7377672195 3.7866439819
v -7.9114799500 2.7339506149 3.8232300282
v -7.8782215118 2.7968969345 3.8251767159
v -4.6512484550 2.3693604469 0.8220624328
v -4.7077426910 2.3152165413 0.8000199795
v -7.3454823494 2.1046662331 2.5781490803
v -7.3880639076 2.1657464504 2.6761031151
v -7.2378997803 2.2105910778 2.5503096581
v -5.7170295715 2.1472659111 1.3194491863
v -5.9469370842 3.3029251099 2.5159392357
v -5.9422383308 3.3576645851 2.5727667809
v -5.9709815979 3.2318787575 2.4674434662
v -6.1605424881 2.4766612053 1.8881132603
v -6.1928858757 2.4351348877 1.8594236374
v -5.7074623108 2.0592916012 1.2565944195
v -6.1870775223 2.0679812431 1.5329393148
v -6.1985177994 2.1331968307 1.5823383331
v -6.1393833160 2.1602838039 1.5715155602
v -6.7381892204 2.8732171059 2.6722393036
v -6.7746067047 2.8209896088 2.6662611961
v -6.7977981567 2.9063315392 2.7586138248
v -6.7528104782 1.7675992250 1.6995881796
v -6.8103804588 1.8575829268 1.8144553900
v -6.7153968811 1.8575893641 1.7190332413
v -4.8777995110 3.0598735809 1.6249583960
v -4.8705692291 3.0957894325 1.6451281309
v -4.8347849846 3.0754814148 1.6391739845
v -4.9317355156 2.9726285934 1.6157730818
v -4.9206275940 3.0340557098 1.6346018314
v -4.8847217560 3.0043423176 1.6097326279
v -5.4864645004 1.8285301924 0.8686811328
v -5.5352907181 1.7510350943 0.8509734869
v -5.5375375748 1.7907516956 0.8660949469
v -7.2821607590 3.9961121082 4.6490287781
v -7.2654876709 3.9617662430 4.5436086655
v -7.3393030167 3.9104933739 4.5969071388
v -6.3772330284 1.8303534985 1.4212490320
v -6.3982238770 1.8577458858 1.4929009676
v -6.9261584282 1.7750655413 1.8443671465
v -6.8926448822 1.7751219273 1.8033093214
v -6.9591879845 1.7072547674 1.8064540625
v -7.3417997360 0.8091489673 1.6267008781
v -7.2899026871 0.8203904629 1.5833914280
v -7.3322520256 0.7675825953 1.5822634697
v -6.8451867104 1.6420680285 1.6899743080
v -6.9357104301 1.6338033676 1.7406579256
v -6.8369340897 1.7240656614 1.7288836241
v -6.6664662361 1.3317861557 1.2796592712
v -6.7420420647 1.2680054903 1.2904684544
v -6.7452473640 1.3367551565 1.3389393091
v -6.0410737991 -0.4529539645 -0.0346009545
v -6.0684580803 -0.5595102906 -0.0254526623
v -6.0998897552 -0.4463324845 0.0293711908
v -6.4043278694 0.7966961861 0.7867046595
v -6.3753404617 0.7685058117 0.7503843904
v -6.4736084938 0.7558605075 0.8064391613
v -7.8886222839 1.8659073114 3.0280930996
v -7.8737769127 1.9108480215 3.0390176773
v -7.8557481766 1.9095618725 2.9716634750
v -5.2710223198 2.8235116005 1.6188318729
v -5.2158651352 2.7818789482 1.5538599491
v -5.2920126915 2.7484571934 1.5558387041
v -6.9986267090 0.9534905553 1.3205721378
v -7.0878534317 0.8490403891 1.3568985462
v -7.0375151634 0.9886711836 1.3813854456
v -3.8379516602 4.5692892075 3.1616964340
v -3.8749580383 4.5625219345 3.1353700161
v -3.9224934578 4.5521774292 3.1371178627
v -7.5639276505 2.1436495781 2.8482663631
v -7.5991907120 2.1035385132 2.8626356125
v -7.6156105995 2.1790347099 2.9382424355
v -6.3455648422 -1.2447099686 9.7872333527
v -6.3873524666 -1.2625856400 9.7635784149
v -6.3454680443 -1.3157148361 9.7754716873
v -7.6035823822 0.9697513580 2.0582704544
v -7.6260652542 1.0017944574 2.1007852554
v -7.5809025764 1.0862364769 2.0944092274
v -3.9986848831 2.9553518295 1.0813235044
v -4.0300030708 3.0003070831 1.1248687506
v -3.9705424309 3.0155310631 1.1517326832
v -4.6400928497 1.2055680752 -0.2122955024
v -4.5882043839 1.2678139210 -0.2145768404
v -4.5791745186 1.1851739883 -0.2675432861
v -4.3197236061 0.4231519699 -1.0945876837
v -4.2569150925 0.4121827483 -1.1257944107
v -4.3218731880 0.3213451207 -1.1696823835
v -7.0389280319 -0.4575422406 0.9210624695
v -7.0855479240 -0.3720641136 0.9741611481
v -6.9843001366 -0.3598359227 0.8938578963
v -1.7187511921 1.9386215210 -0.7133564949
v -1.6719992161 1.9177336693 -0.7232166529
v -1.7272413969 1.9004507065 -0.7369496226
v -5.9876174927 -0.5452454090 -0.1031372920
v -5.9411015511 -0.3999271691 -0.1074624956
v -5.9049506187 -0.4444338679 -0.1667977870
v -5.8159518242 -0.5124845505 -0.2719481587
v -3.8293178082 1.6675534248 -0.3548874557
v -3.7689414024 1.6718254089 -0.3977488875
v -3.8102273941 1.6233996153 -0.3959157467
v -6.3673753738 -2.9334635735 0.5963096023
v -6.2935166359 -3.0774011612 0.5601031184
v -6.4143581390 -2.9755768776 0.6444127560
v -6.6769175529 1.9152700901 1.7266615629
v -6.6459341049 1.8982753754 1.6810646057
v 4.0663762093 2.8805301189 4.1747088432
v 4.0238733292 2.9401464462 4.2161064148
v 1.1153291464 1.3223115206 -0.3713548779
v 1.0432223082 1.3860158920 -0.3573942780
v 1.0776684284 1.3899778128 -0.3225859106
v -2.0734574795 -1.6313436031 -2.0238113403
v -2.0124368668 -1.6911540031 -2.0608079433
v -2.0724148750 -1.7319781780 -2.0339133739
v 5.3725600243 0.7685008645 8.3909139633
v 5.3864812851 0.7369509935 8.3698358536
v 5.4061622620 0.7704313993 8.3021783829
v 4.3154282570 -2.2361803055 8.4212799072
v 4.3091192245 -2.2073292732 8.4732370377
v 4.2318549156 -2.2608470917 8.5359659195
v 2.7223472595 -4.5337533951 7.3881435394
v 2.7043612003 -4.5289659500 7.4567170143
v 2.6436276436 -4.5947642326 7.4303684235
v 4.8288149834 -2.6847479343 6.1178617477
v 4.8366255760 -2.7032940388 6.0608577728
v 4.8932189941 -2.5840427876 6.0062360764
v 5.0930871964 -2.0788724422 6.3515686989
v 5.0958642960 -2.1077294350 6.2392354012
v 5.1336054802 -1.9884901047 6.2900214195
v 0.9404259324 5.6334052086 5.8193364143
v 0.9592505097 5.6424245834 5.7832565308
v 0.9125992060 5.6270537376 5.7499914169
v 0.9740498662 5.6411571503 5.7347836494
v 1.0052706003 5.6477112770 5.7713274956
v 2.2467200756 5.6865129471 8.6715068817
v 2.2439522743 5.6737537384 8.7120056152
v 2.3069005013 5.6440229416 8.7060251236
v 4.4576535225 -2.0266451836 8.4106273651
v 4.5173430443 -1.9990048409 8.3379020691
v 4.5073432922 -1.9178221226 8.4404840469
v 4.5748028755 -3.1507239342 5.3829479218
v 4.5806255341 -3.1461610794 5.2638516426
v 4.6079626083 -3.0859661102 5.2683839798
v 3.3306667805 -4.6067843437 4.4444050789
v 3.3912868500 -4.5466632843 4.4520001411
v 3.3174102306 -4.6082582474 4.5344367027
v 3.8376569748 -4.0629334450 5.5649924278
v 3.8811824322 -4.0091695786 5.5752205849
v 3.8780925274 -4.0229272842 5.6437797546
v 3.1394486427 -3.6148419380 8.3690757751
v 3.0721852779 -3.6388206482 8.4147634506
v 3.0971779823 -3.6832008362 8.3237705231
v 4.3245906830 -3.4988064766 4.6960029602
v 4.3110294342 -3.5082430840 4.7407588959
v 4.2512149811 -3.5867862701 4.6890821457
v 2.5548725128 -4.7610006332 7.1216516495
v 2.6203811169 -4.7280464172 7.0995955467
v 2.6607155800 -4.6659507751 7.1835937500
v 0.7383096218 -5.6937251091 7.2058362961
v 0.8483401537 -5.6576051712 7.2107381821
v 0.8089090586 -5.6381549835 7.2878885269
v 3.3450531960 -4.3648467064 6.5251007080
v 3.3830091953 -4.3164482117 6.5884609222
v 3.3263444901 -4.3836169243 6.5630016327
v 2.8130264282 -4.1398911476 7.9893908501
v 2.8266208172 -4.2281761169 7.8347234726
v 2.9246759415 -4.1240520477 7.8654179573
v 4.0226612091 -3.8700871468 5.3558287621
v 3.9895150661 -3.9043982029 5.4424567223
v 3.9413745403 -3.9663393497 5.3880138397
v 1.3250354528 -5.6997928619 6.6238851547
v 1.3646823168 -5.6902427673 6.5486941338
v 1.3463478088 -5.6737146378 6.6387524605
v 3.4690027237 -4.4375362396 5.6766643524
v 3.4361693859 -4.4755105972 5.6928310394
v 3.4367229939 -4.4764189720 5.6532373428
v 3.7829825878 -4.0405330658 3.8356084824
v 3.8302371502 -3.9803917408 3.8749189377
v 3.7853302956 -4.0494112968 3.9682269096
v 4.7987051010 -2.8138906956 6.0735592842
v 4.8079643250 -2.7930788994 6.0236859322
v 4.8200926781 -2.7809782028 6.0802483559
v 2.3349831104 -5.4542541504 4.2693772316
v 2.3952994347 -5.4131484032 4.2872276306
v 2.3849658966 -5.4419345856 4.3393135071
v 2.3960649967 -5.4284152985 4.4017219543
v 2.4299852848 -5.4095611572 4.3657054901
v 3.0673186779 -4.8056569099 4.6874046326
v 3.0773167610 -4.8131237030 4.5785379410
v 3.1439106464 -4.7576751709 4.6554484367
v 3.3264975548 -4.6043128967 4.1975421906
v 3.3686444759 -4.5510206223 4.1938247681
v 3.3903813362 -4.5288691521 4.2821469307
v -0.3941829205 -5.9601073265 7.4815874100
v -0.4240255356 -5.9485855103 7.5180287361
v -0.4974811971 -5.9628105164 7.4521322250
v 2.4131481647 -5.3467292786 5.0843734741
v 2.4628055096 -5.3209509850 4.9928483963
v 2.4834666252 -5.2905311584 5.0466275215
v 1.4778547287 -5.8031620979 5.8531403542
v 1.5325253010 -5.8001146317 5.8010210991
v 1.5808281898 -5.7675147057 5.8078880310
v 3.2454881668 -4.6603169441 3.9911317825
v 3.1490588188 -4.7510418892 4.1398921013
v 3.1312770844 -4.7648539543 3.9645268917
v 1.0564866066 -4.9176588058 8.6041841507
v 0.9958533049 -4.9803266525 8.5550193787
v 1.1032195091 -4.9053258896 8.5899848938
v 2.8595924377 -5.0485062599 4.8991937637
v 2.8695263863 -5.0332074165 4.9439477921
v 2.8333363533 -5.0618147850 4.9344439507
v 2.6388463974 -4.8725881577 2.2586035728
v 2.7301075459 -4.7785816193 2.2829978466
v 2.7470836639 -4.8177709579 2.3725895882
v 3.2514669895 -4.6596884727 4.8487000465
v 3.2487862110 -4.6567592621 4.9952259064
v 3.2331876755 -4.6908636093 4.9481172562
v 3.6119275093 -4.3476982117 4.6126346588
v 3.6299040318 -4.3338203430 4.5445685387
v 3.6741223335 -4.2807588577 4.6196899414
v 3.1871523857 -4.7352585793 4.3109779358
v 3.2169766426 -4.7054462433 4.2551627159
v 3.2461583614 -4.6876034737 4.3087558746
v 0.5453600883 -6.4753122330 4.2108297348
v 0.5218624473 -6.4735822678 4.2669796944
v 0.4636151195 -6.5088915825 4.1867146492
v 0.2950991392 -5.7842068672 7.4761767387
v 0.2531090975 -5.8088655472 7.4863052368
v 0.2450865209 -5.8219027519 7.4449591637
v 0.8783891201 -6.2757043839 4.6548810005
v 0.9504645467 -6.2553219795 4.5537514687
v 0.9597089291 -6.2469549179 4.6755852699
v 1.5136624575 -5.9991517067 4.1147208214
v 1.5959569216 -5.9443254471 4.0084004402
v 1.6529535055 -5.9309482574 4.1539950371
v -0.5624480247 -6.5215349197 6.2179203033
v -0.5538712144 -6.5024957657 6.2573070526
v -0.5924232602 -6.5037012100 6.2552347183
v -0.5253463984 -6.5020322800 6.2420034409
v 0.8720541596 -4.8635387421 8.7746658325
v 1.0358066559 -4.8543906212 8.6906757355
v 1.0478508472 -4.7776284218 8.7756919861
v 1.4001213312 -5.9131617546 5.4945845604
v 1.4130742550 -5.9328279495 5.4430236816
v 1.4823909998 -5.8934388161 5.4593300819
v -0.0788498521 -6.4329309464 5.8849077225
v -0.0782617033 -6.4327678680 5.9414200783
v -0.1147121191 -6.4410719872 5.9401159286
v 1.5088351965 -5.8963069916 5.4046697617
v 1.5729641914 -5.8677439690 5.3977947235
v 1.1360521317 -6.1851835251 4.5575900078
v 1.1559951305 -6.1893877983 4.5212440491
v 1.1864877939 -6.1637487411 4.5041399002
v 2.4381856918 -5.3834676743 4.4214744568
v 2.4627954960 -5.3545041084 4.3931112289
v 2.4358458519 -5.3612198830 4.4822402000
v 1.5096316338 -5.9550609589 4.9688959122
v 1.5643790960 -5.9239654541 4.9449143410
v 1.5957801342 -5.9178328514 4.9950661659
v 1.0041280985 -6.2499494553 4.0484375954
v 0.9500424266 -6.2706651688 3.9613528252
v 1.0651179552 -6.2199773788 3.9978089333
v -0.2254818529 -6.5650625229 5.5342068672
v -0.1130670458 -6.5540242195 5.4328746796
v -0.1028774679 -6.5120248795 5.5944213867
v 1.2575222254 -6.1027412415 4.9426293373
v 1.1457080841 -6.1603040695 4.8958530426
v 1.1964738369 -6.1429290771 4.7962698936
v 0.4421588778 -6.5040783882 3.9123356342
v 0.4650440514 -6.5070428848 4.0195293427
v 0.3788883984 -6.5299983025 3.9671735764
v 2.6397569180 -5.0560436249 2.8026802540
v 2.5664284229 -5.1311011314 2.8432893753
v 2.5823950768 -5.0912446976 2.7306897640
v 0.7078073025 -6.1735725403 5.8788943291
v 0.6367375255 -6.2123823166 5.8177013397
v 0.8607898355 -6.1084003448 5.8575749397
v 1.8398350477 -5.7938232422 4.1686468124
v 1.7901867628 -5.8335604668 4.0926227570
v 1.9443939924 -5.7281618118 4.0916895866
v 1.9051309824 -5.7785215378 3.6672101021
v 1.9022173882 -5.7768926620 3.7781534195
v 1.7602185011 -5.8613209724 3.7010033131
v 2.1195399761 -5.6025710106 3.3951313496
v 2.1150994301 -5.6135559082 3.4618265629
v 2.0806345940 -5.6564416885 3.4250371456
v 2.7712175846 -5.0793867111 3.8231582642
v 2.8353424072 -5.0165553093 3.8583149910
v 2.7714607716 -5.0902495384 3.9710097313
v 2.4143197536 -5.3872570992 3.9484243393
v 2.3219475746 -5.4558506012 3.9122557640
v 2.4792842865 -5.3351440430 3.8584814072
v 1.0714576244 -6.2013516426 4.4090437889
v 1.1801904440 -6.1481919289 4.3701324463
v 1.1375480890 -6.1891078949 4.4370179176
v 1.8992476463 -5.7762346268 3.8969190121
v 1.9816906452 -5.7355680466 3.7629008293
v 2.0239048004 -5.7063045502 3.8039422035
v 1.5179724693 -5.9411554337 5.0394740105
v 1.5885828733 -5.9219150543 5.0277309418
v 1.3681404591 -6.0606670380 3.3766732216
v 1.3213441372 -6.0717239380 3.3351988792
v 1.4225627184 -6.0187673569 3.3542225361
v 1.1242403984 -6.2107806206 4.5155115128
v 1.0875977278 -6.2201118469 4.5088109970
v 1.1140769720 -6.2154078484 4.4826598167
v 2.0063903332 -5.7121996880 3.6766610146
v 1.9730044603 -5.7225766182 3.4388701916
v 1.9098173380 -5.7502422333 3.4611177444
v 1.9072390795 -5.7334752083 3.3737609386
v 1.4044369459 -6.0581030846 3.9688994884
v 1.2898869514 -6.1179881096 3.9682817459
v 1.3040640354 -6.1063470840 3.8752028942
v 0.5946123004 -6.4543738365 4.1590452194
v 0.5970840454 -6.4423813820 4.2099375725
v 1.1355005503 -6.2013058662 3.4770348072
v 1.1885275841 -6.1679878235 3.5263617039
v 1.0565421581 -6.2230563164 3.5627810955
v -0.0837859064 -6.6584148407 4.5799145699
v -0.1066130251 -6.6537060738 4.6846380234
v -0.2224770486 -6.7064938545 4.6269335747
v -0.5968856215 -6.7045049667 5.3015494347
v -0.6445385218 -6.6800045967 5.4347739220
v -0.7127052546 -6.7237815857 5.3180832863
v 1.5375413895 -5.9824881554 3.5862641335
v 1.6266372204 -5.9239587784 3.4994404316
v 1.6080548763 -5.9360222816 3.6054027081
v 1.2189126015 -5.7683649063 1.6200175285
v 1.1163637638 -5.8469443321 1.6875270605
v 1.1324436665 -5.8236584663 1.6040695906
v 1.0276677608 -6.1829528809 5.0129060745
v 0.9984697700 -6.2008590698 4.9405937195
v -0.1060782298 -6.7249088287 3.5384848118
v -0.0982738435 -6.7353777885 3.4733207226
v -0.0456964150 -6.7118754387 3.5024781227
v 0.7272998691 -6.3824596405 3.7609579563
v 0.6839580536 -6.3938755989 3.7910184860
v 0.5929002166 -6.4396715164 3.8035945892
v 0.7891866565 -6.3467321396 3.8533234596
v 0.7347868681 -6.3731880188 3.8922250271
v 0.6930300593 -6.3800797462 3.8253331184
v -0.9391001463 -6.5044107437 6.4073996544
v -0.9474688172 -6.5396137238 6.2749381065
v -0.8319433331 -6.5116910934 6.2975449562
v 0.6726949811 -6.4122400284 3.6138045788
v -0.4733031988 -6.7169413567 5.0293669701
v -0.4508803785 -6.7348809242 4.8975181580
v -0.3823526502 -6.6859197617 5.0231494904
v 1.0268274546 5.3131113052 10.2382173538
v 1.0372596979 5.2363715172 10.3004932404
v 1.1099634171 5.2961030006 10.2217922211
v 1.0694364309 -6.2164726257 3.6775989532
v 1.1132212877 -6.2042789459 3.7519290447
v 0.9391381741 -6.2795257568 3.7495365143
v -1.6693215370 5.3590726852 10.2022666931
v -1.6756912470 5.3181591034 10.2346754074
v -1.5572175980 5.3489303589 10.1921367645
v 0.2090387940 -6.6155085564 3.9090538025
v 0.1200958192 -6.6365661621 3.9225363731
v 0.1672077328 -6.6149306297 3.7838697433
v -0.7453095913 -6.7142682076 5.4147820473
v -0.8126668334 -6.7306127548 5.4648008347
v -0.8179309368 -6.7472491264 5.4326796532
v -3.1832668781 6.2722392082 9.4518489838
v -3.1299347878 6.2792162895 9.4767541885
v -3.1244194508 6.2969646454 9.4208593369
v 0.2386412472 5.8036513329 6.6352152824
v 0.1210651994 5.7857885361 6.6309733391
v 0.1521297693 5.8090801239 6.7279863358
v -0.1059090272 0.5321558714 11.8540811539
v -0.1688102335 0.4485160112 11.8430805206
v -0.0962636545 0.4413022101 11.8412923813
v 4.9652347565 1.9992165565 9.1183557510
v 5.0053229332 1.9492994547 9.0929975510
v 5.0193943977 2.0262663364 9.0243234634
v 5.5470938683 1.8812999725 6.8815026283
v 5.5285973549 1.9496512413 6.8691663742
v 5.5245985985 1.9994363785 6.9262557030
v -0.5743462443 -0.2955270708 11.7373008728
v -0.5361936092 -0.4050332606 11.7157669067
v -0.4598434269 -0.3538506031 11.7375183105
v 4.6033592224 3.2274239063 5.4164757729
v 4.6382112503 3.1779170036 5.4505462646
v 4.6179580688 3.1637477875 5.3934640884
v 3.4075322151 4.6668877602 9.1495609283
v 3.4469220638 4.6686458588 9.1116924286
v 3.3939876556 4.7280015945 9.0755367279
v 3.7547538280 3.7437367439 4.8856759071
v 3.6833302975 3.8086538315 4.9146838188
v 3.7549228668 3.7841477394 4.9727330208
v 3.6365230083 3.1725649834 3.9889760017
v 3.6838552952 3.1907796860 4.0870981216
v -1.9519605637 5.6729993820 4.6211771965
v -1.8773703575 5.6797218323 4.6181569099
v -1.8850402832 5.6440038681 4.5403122902
v 3.5755763054 3.6447272301 4.5319819450
v 3.6020529270 3.5991175175 4.4739060402
v 5.6277637482 1.4535861015 6.1950674057
v 5.6269674301 1.5222518444 6.2560176849
v 5.6518158913 1.4678108692 6.2478404045
v 2.1689338684 4.7181148529 4.8061876297
v 2.1469740868 4.7514476776 4.8220748901
v 2.1970031261 4.7620663643 4.8563323021
v 4.5046477318 3.1903762817 5.1693415642
v 4.4818115234 3.2534003258 5.2250270844
v 4.5270538330 3.2545237541 5.2789182663
v 2.4622204304 4.8069009781 5.2939562798
v 2.5178999901 4.7825651169 5.2796349525
v 2.4632139206 4.7766742706 5.2610549927
v 3.2386903763 3.8572511673 4.4265689850
v 3.1889195442 3.9001853466 4.4323310852
v 3.2096090317 3.8769583702 4.3907904625
v 2.4495451450 3.3831341267 3.1550126076
v 2.3928546906 3.4224443436 3.1571729183
v 2.4780211449 3.4265737534 3.2170617580
v 2.3059477806 3.4833846092 3.1933691502
v 2.3309884071 3.4754986763 3.2200303078
v 2.5163483620 3.8740568161 3.8722441196
v 2.5287351608 3.8237838745 3.8353900909
v 2.4372675419 3.8961405754 3.8539981842
v 2.9234237671 3.8897500038 4.1674680710
v 2.8877561092 3.9154453278 4.1947469711
v 2.9383451939 3.8973426819 4.2182183266
v 2.4407618046 3.8062300682 3.7055995464
v 2.3968629837 3.8046019077 3.6869609356
v 2.4033305645 3.8475937843 3.7080633640
v 2.3630056381 3.7775783539 3.6588253975
v 2.3396847248 3.8062024117 3.6742944717
v 5.6129956245 1.3110777140 7.4003596306
v 5.5953111649 1.3120193481 7.5127854347
v 5.6071310043 1.2429033518 7.4737653732
v 5.7303638458 0.8958970904 6.5203170776
v 5.7277326584 0.8418343663 6.4931497574
v 5.7412648201 0.9068447948 6.4679493904
v 5.7379922867 0.9513875246 6.4370331764
v 5.7114152908 0.9882268310 6.3921089172
v 5.7117233276 1.0046410561 6.4830360413
v 5.3296909332 1.9050719738 5.3643226624
v 5.3020296097 1.9776190519 5.3827457428
v 5.3172779083 1.9468754530 5.4053382874
v 3.9980263710 2.6764001846 3.9216752052
v 4.0193538666 2.6366262436 3.8879108429
v 3.9800844193 2.6635115147 3.8542079926
v 5.4127717018 0.9095116258 8.3212480545
v 5.3679642677 0.8408527970 8.4111127853
v 5.6500792503 1.4310373068 6.8421654701
v 5.6361522675 1.4572936296 6.9133720398
v 5.6507158279 1.3246042728 6.8684802055
v 5.5204949379 1.8941142559 7.5677843094
v 5.5253911018 1.9010634422 7.5040445328
v 5.5033216476 1.9762444496 7.5848836899
v 4.1790013313 2.8911592960 4.3689608574
v 4.1500043869 2.8678965569 4.3029747009
v 4.0973806381 2.9314088821 4.3126506805
v 5.6764764786 1.2270702124 6.9866275787
v 5.6892299652 1.2035517693 6.9507346153
v 5.6653547287 1.2477838993 6.9231996536
v 4.5786476135 1.9694132805 3.9934813976
v 4.5934615135 1.9798786640 4.0368604660
v 4.6508836746 1.9504810572 4.0929260254
v 4.1563310623 2.6080825329 4.0099501610
v 4.2038631439 2.6180384159 4.0494036674
v 4.2150764465 2.5309200287 4.0187654495
v 3.7488536835 2.9541270733 3.8698844910
v 3.7902424335 2.8861837387 3.8348932266
v 3.7336521149 2.9405865669 3.8237891197
v 3.5953462124 0.8107916713 1.8833897114
v 3.5948922634 0.8964103460 1.9339551926
v 3.6194834709 0.8457990885 1.9491786957
v 2.2723858356 5.4100589752 6.2938623428
v 2.3151130676 5.3862071037 6.2507152557
v 2.2296614647 5.4251079559 6.2656478882
v 1.6271057129 5.2026314735 5.1937336922
v 1.6684947014 5.1998324394 5.1720352173
v 1.6051031351 5.1772117615 5.1437201500
v 1.5666962862 4.3711318970 3.7985267639
v 1.5882145166 4.3394536972 3.7590548992
v 1.4537937641 4.3851566315 3.7330870628
v 1.6155521870 4.7210240364 4.3324141502
v 1.6619904041 4.6712026596 4.2984104156
v 1.5989062786 4.6801614761 4.2685804367
v -3.9726901054 6.5628118515 7.4342947006
v -3.9411878586 6.5746259689 7.3887958527
v -3.9567890167 6.5494403839 7.3547306061
v -3.8993220329 6.5847239494 7.3623285294
v -3.8860206604 6.5623955727 7.3232717514
v 1.4673128128 5.6950707436 6.3735265732
v 1.4826704264 5.6725049019 6.2938795090
v 1.3879818916 5.7154903412 6.3415908813
v 2.4589312077 3.2309598923 2.9755349159
v 2.4723055363 3.1829974651 2.8975729942
v 2.3556408882 3.2915518284 2.9432394505
v -0.0111649567 5.8380408287 6.8642039299
v 0.0397966541 5.8133497238 6.8280091286
v -0.0728648603 5.7847051620 6.8101744652
v -1.2358160019 6.1515617371 5.5602488518
v -1.2993345261 6.1245431900 5.5752315521
v -1.2778527737 6.1456785202 5.6310157776
v 1.2455275059 5.4503369331 5.5340294838
v 1.2235157490 5.4623880386 5.5614185333
v 1.3207032681 5.4412207603 5.5690245628
v -1.3715425730 5.6564712524 4.4843416214
v -1.2935367823 5.6446838379 4.4730625153
v -1.4534235001 5.6014947891 4.4014697075
v 1.5013988018 5.0762124062 4.9271445274
v 1.5619165897 5.0597791672 4.9513702393
v 1.5834447145 5.0040192604 4.8503422737
v -1.2943465710 5.7067875862 6.4015450478
v -1.2735567093 5.7514195442 6.3167924881
v -1.3512932062 5.7138385773 6.3459825516
v -0.6158703566 5.7720961571 4.8063340187
v -0.6649603844 5.7422051430 4.7747578621
v -0.7126326561 5.7653503418 4.7867240906
v 1.0386804342 1.1120164394 -0.6672055721
v 0.9923599362 1.1422419548 -0.6864809990
v 1.0046154261 1.1617740393 -0.6379597783
v -0.5084677339 5.9933271408 5.5498342514
v -0.4808526635 5.9851665497 5.5387325287
v -0.5178287029 6.0000991821 5.4789724350
v 2.8394348621 3.9680304527 4.1700162888
v 2.8330430984 4.0159206390 4.2093052864
v 2.8592638969 3.9594233036 4.2025661469
v 2.8277075291 4.0313854218 4.2628202438
v 2.7930719852 4.0547809601 4.2663869858
v 2.8326821327 4.0357232094 4.3146700859
v 5.3558363914 2.5295383930 7.4095854759
v 5.3234252930 2.5969123840 7.2918405533
v 5.3251576424 2.6277959347 7.3896565437
v 4.0897684097 3.1982853413 4.5478725433
v 4.1022348404 3.1549797058 4.5101442337
v 4.0077629089 3.2411837578 4.4862909317
v 1.7923350334 4.5094170570 4.0715508461
v 1.8332326412 4.4833884239 4.0826754570
v 1.8252677917 4.4866342545 4.0349845886
v 1.8202140331 4.4893126488 4.1239938736
v 1.7354352474 4.5248460770 4.1108913422
v 5.4607343674 2.3039727211 6.7072176933
v 5.4758739471 2.3383591175 6.6663269997
v 5.4366388321 2.3601698875 6.7144365311
v 0.9728661776 4.5509819984 3.6318275928
v 1.0251543522 4.5489540100 3.6878957748
v 0.6257499456 4.6242327690 3.5314445496
v 0.5897182226 4.6352949142 3.5202808380
v 0.5819234848 4.6493897438 3.5682597160
v 2.6820890903 4.0229592323 4.1564793587
v 2.7035777569 4.0509748459 4.1840653419
v 2.7284746170 4.0392193794 4.1683745384
v 1.1493637562 4.7467875481 4.0721907616
v 1.1895803213 4.6991715431 4.0069346428
v 1.1041262150 4.7324190140 4.0113997459
v 1.1761181355 4.6599178314 3.9473907948
v 0.7062507868 5.7702794075 6.2806935310
v 0.6641591191 5.7772026062 6.2709646225
v 0.6419777274 5.7940144539 6.3792200089
v 0.5258078575 4.5625047684 3.4110436440
v 0.5138689280 4.5447115898 3.3671483994
v 0.4470479786 4.5862693787 3.3672084808
v 1.9855477810 4.2414798737 3.9010217190
v 1.9476385117 4.2416105270 3.8832111359
v 1.9491281509 4.2101640701 3.8689680099
v 1.8955485821 4.2253508568 3.8417692184
v 1.8838527203 4.2689728737 3.8789634705
v 0.6349166036 4.6237339973 3.5817482471
v 0.6287245750 4.6386003494 3.6174151897
v 0.5864098072 4.6776294708 3.6107127666
v 0.6362653971 4.6877670288 3.6711835861
v 1.7390251160 3.8962736130 3.1983041763
v 1.7416654825 3.8608503342 3.1693019867
v 1.6638307571 3.9161365032 3.1811563969
v -1.1619510651 6.2256217003 5.7456173897
v -1.1338188648 6.2312359810 5.6841340065
v -1.2107806206 6.1949205399 5.6825304031
v 0.5680301189 4.5153026581 3.3596258163
v 0.9175149202 3.2384600639 1.6533591747
v 0.8631646633 3.3008773327 1.6945618391
v 2.4607677460 3.2475533485 3.0277338028
v 2.4971680641 3.2032966614 3.0018174648
v -0.5863608122 5.9867224693 5.2010335922
v -0.5637362599 5.9811348915 5.2325773239
v -0.5276296139 5.9625749588 5.2010240555
v 0.5621705055 4.6213512421 3.4881978035
v 0.6061137319 4.6114153862 3.4841547012
v 0.6381486058 4.5815153122 3.4537017345
v 0.8407924175 4.4363031387 3.3446769714
v 0.8093319535 4.4321870804 3.3290789127
v 0.8179585934 4.4633750916 3.3499197960
v 0.4922945201 4.4783973694 3.2565948963
v 0.4628097415 4.4602680206 3.2115044594
v 0.4444816113 4.4992866516 3.2790865898
v 1.3284606934 3.7166686058 2.6152858734
v 1.2386932373 3.7738792896 2.6348304749
v 1.3209474087 3.7801260948 2.6957764626
v -1.1039506197 5.7367782593 6.8063163757
v -1.1761553288 5.7456345558 6.7677021027
v -1.1647500992 5.7569804192 6.7995152473
v -1.9268972874 5.9869680405 5.8742790222
v -1.9647915363 5.9956121445 5.9416666031
v -1.8266698122 6.0030241013 5.9008703232
v -2.3395385742 5.8762216568 5.1815109253
v -2.4030423164 5.8937311172 5.1999049187
v -2.2811582088 5.9050946236 5.2465839386
v 0.6114037037 3.7955832481 2.2683882713
v 0.7225010991 3.7413935661 2.2516074181
v 0.6963140368 3.7188098431 2.2042355537
v -1.2024308443 6.0227355957 5.1561627388
v -1.1451117992 6.0339775085 5.1642632484
v -1.1477108002 5.9783658981 5.0571203232
v -1.2686069012 5.9951038361 5.1072230339
v -0.8724665046 6.0865592957 5.9537782669
v -0.8070485592 6.0891222954 5.9116282463
v -0.8534015417 6.1215991974 5.9272651672
v 2.0983643532 3.1787252426 2.5735917091
v 2.0356118679 3.2939014435 2.6349725723
v 2.0729444027 3.2983648777 2.6891734600
v -0.0577553138 5.2690773010 4.1412644386
v -0.0587253757 5.2856483459 4.1604928970
v 0.0019037803 5.2818865776 4.2152581215
v -0.2270267159 5.8685011864 5.7342982292
v -0.2782047689 5.8948211670 5.7574734688
v -0.2727254629 5.8919649124 5.8183660507
v -0.0485518314 5.7589716911 5.3001146317
v -0.0522979833 5.7798027992 5.3691377640
v 0.0057420749 5.7613339424 5.3556747437
v -1.5375629663 5.1650652885 3.5903935432
v -1.5739146471 5.1508145332 3.5582497120
v -1.6171180010 5.1736793518 3.5910224915
v -1.0597803593 5.6808738708 6.7478837967
v -0.9947610497 5.6861948967 6.7711873055
v -0.9989925623 5.6468439102 6.7135696411
v 3.1838536263 -0.7284597158 10.4983034134
v 3.1276326180 -0.8809765577 10.4576110840
v 3.2158365250 -0.7637112141 10.4451313019
v 3.9028234482 -0.9309207201 9.8555231094
v 3.8548424244 -0.9817202687 9.8767175674
v 3.9510569572 -1.0200005770 9.7389755249
v 3.1642618179 0.9868309498 11.0329437256
v 3.1322529316 1.0587561131 11.0540485382
v 4.0860767365 -1.1262136698 9.5411834717
v 4.0651855469 -1.1795446873 9.5229425430
v 3.7316913605 -1.1348807812 9.8779258728
v 3.6184401512 -1.1495922804 9.9585494995
v 4.7968664169 -0.0977289379 9.1853523254
v 4.7619676590 -0.0558396801 9.2503499985
v 4.7301139832 -0.1131550074 9.2635021210
v 4.3165717125 -1.4624158144 9.0892763138
v 4.3890891075 -1.5023974180 8.9703979492
v 4.4083709717 -1.3810544014 9.0395088196
v 3.8635959625 -2.5121533871 8.7208337784
v 3.8045139313 -2.4722466469 8.8229131699
v 3.7666618824 -2.5765500069 8.7586269379
v 4.1515865326 -1.5329122543 9.2318096161
v 4.1908130646 -1.4929828644 9.2298717499
v 4.1589980125 -1.4397588968 9.2704868317
v 0.5141192675 -3.1009700298 10.2564334869
v 0.5004536510 -3.0653202534 10.2706069946
v 0.4575391412 -3.0966234207 10.2631416321
v 0.4789447784 -3.1797790527 10.2469787598
v 0.5122897625 -3.1464664936 10.2447843552
v 3.3700211048 -2.0254726410 9.5987949371
v 3.4762609005 -1.9161132574 9.5734586716
v 3.3426163197 -1.9786384106 9.6553115845
v 3.5066688061 -1.6782948971 9.7174453735
v 3.5558269024 -1.7630174160 9.6089067459
v 4.5602397919 -0.7277852297 9.2122297287
v 4.6538095474 -0.6704008579 9.1255044937
v 4.6567296982 -0.5862158537 9.1648721695
v 3.5724265575 -2.2408595085 9.2482576370
v 3.5335335732 -2.2085371017 9.3112068176
v 3.4642159939 -2.2839622498 9.3309526443
v 4.7626838684 3.1899561882 8.7581872940
v 4.8113889694 3.1546993256 8.6866226196
v 4.7897343636 3.2169153690 8.7086858749
v 1.1850628853 -2.5010120869 10.4138860703
v 1.1463220119 -2.5299613476 10.4275140762
v 1.1889426708 -2.5283248425 10.3799467087
v 2.3734283447 -0.8531062007 10.9468221664
v 2.3156168461 -0.8041644096 10.9983577728
v 2.2624177933 -0.8408284783 11.0021247864
v 3.7855472565 -3.2969872952 7.8621549606
v 3.8828859329 -3.2300002575 7.7870721817
v 3.7606222630 -3.2302834988 7.9763193130
v 1.7408311367 -2.6438851357 10.2018394470
v 1.8137886524 -2.6699545383 10.1736068726
v 1.7960634232 -2.6122992039 10.2196264267
v 4.3661694527 -2.0885102749 8.5121660233
v 4.3780803680 -2.1422486305 8.4272737503
v 4.4106392860 -2.0731449127 8.4326725006
v 4.0446319580 1.7283838987 10.3208360672
v 4.0236387253 1.7483878136 10.3634052277
v 4.0073070526 1.6707533598 10.3557348251
v 3.9139528275 -2.3748643398 8.8014669418
v 4.0066566467 -2.3257031441 8.7583360672
v 3.9249958992 -2.2501504421 8.8961162567
v 4.3795118332 -1.1194878817 9.2166156769
v 4.4414830208 -1.0929082632 9.1591882706
v 4.4054508209 -1.0428270102 9.2368774414
v 5.4294748306 -1.1854366064 6.3925876617
v 5.4109067917 -1.2771165371 6.3539295197
v 5.3987379074 -1.3070182800 6.2987842560
v 4.4445915222 -1.7218286991 8.7047872543
v 4.5000696182 -1.6177828312 8.7113914490
v 4.4418163300 -1.6300749779 8.7896862030
v 4.8491859436 -0.7254672647 8.7974567413
v 4.8649420738 -0.6938545704 8.7993259430
v 4.8044714928 -0.7084163427 8.8558597565
v 3.6903238297 -2.0860779285 9.2555379868
v 3.6737391949 -2.1748232841 9.1960792542
v 3.7614755630 -2.1183929443 9.1645650864
v 4.1864767075 -1.5866744518 9.1390953064
v 4.2612228394 -1.5838356018 9.0645437241
v 4.3566536903 -2.0625321865 8.5614032745
v 4.3946833611 -1.9894169569 8.5596857071
v 3.4461793900 -3.2373766899 8.4411630630
v 3.5256555080 -3.2629683018 8.2986898422
v 3.5089149475 -3.2051880360 8.3887214661
v 4.8518953323 -2.2798447609 7.1204428673
v 4.8356294632 -2.2710826397 7.1805572510
v 4.8165636063 -2.3341386318 7.1022143364
v 3.1723489761 -3.9259412289 7.8674554825
v 3.1860313416 -3.9048743248 7.9054741859
v 3.1548323631 -3.9112267494 7.9464540482
v 3.1033599377 -3.9058315754 7.9957361221
v 3.0963182449 -3.9612455368 7.9222512245
v 3.3684723377 -3.0344090462 8.7908306122
v 3.4120507240 -2.9674174786 8.8006315231
v 3.3246541023 -2.9882814884 8.8796377182
v 3.1400547028 -2.9722280502 9.1110982895
v 3.2070717812 -2.9331631660 9.0691967010
v 3.2147235870 -2.8853712082 9.1164083481
v 4.3087682724 -2.1598567963 8.5377502441
v 3.2038822174 -3.0549056530 8.9526500702
v 3.1548583508 -3.0370302200 9.0368814468
v 3.0927543640 -3.1226539612 9.0081653595
v 2.4038259983 -3.2995662689 9.4122571945
v 2.4224190712 -3.2818822861 9.4241428375
v 2.3773946762 -3.2859520912 9.4599723816
v 4.1549596786 -2.1009929180 8.7860202789
v 4.1570811272 -2.0370538235 8.8384790421
v 4.1039628983 -2.0466375351 8.8909406662
v 2.3669235706 -3.5029666424 9.2336101532
v 2.2603225708 -3.4455955029 9.3718023300
v 2.2981529236 -3.5443055630 9.2598838806
v 2.3202555180 -3.7446737289 9.0439147949
v 2.3624584675 -3.7749969959 8.9890298843
v 2.3982844353 -3.7694375515 8.9400959015
v 2.3296859264 -2.8320114613 9.8207483292
v 2.2581498623 -2.8186762333 9.8606224060
v 2.1790449619 -2.8967452049 9.8562974930
v 2.5452749729 -2.1913681030 10.1216106415
v 2.4950430393 -2.2188453674 10.1266727448
v 2.5339798927 -2.2895538807 10.0555753708
v 2.3779125214 -2.5701348782 9.9866323471
v 2.4112937450 -2.5899467468 9.9505920410
v 2.4305346012 -2.5228374004 9.9795665741
v 2.4770257473 -3.2652549744 9.3766021729
v 1.9636766911 -3.7284021378 9.3866004944
v 1.8967697620 -3.8007938862 9.3915300369
v 1.9376085997 -3.8179557323 9.3153657913
v 2.5751578808 -3.5918292999 8.9839954376
v 2.5920989513 -3.5466775894 9.0112438202
v 2.5385289192 -3.5628149509 9.0422925949
v 1.5752942562 -2.6807549000 10.2391977310
v 1.5159790516 -2.6492285728 10.2598991394
v 1.5553475618 -2.7304546833 10.2184171677
v 2.1294457912 -3.9512312412 9.0092039108
v 2.1407020092 -4.0231924057 8.9217453003
v 1.9408285618 -3.7153489590 9.4305248260
v 1.8977458477 -3.7539947033 9.4504365921
v 1.9134482145 -3.7723829746 9.4167537689
v 2.0071747303 -4.1061530113 8.9433984756
v 2.0271208286 -4.1433072090 8.8654575348
v 2.0661113262 -4.1019392014 8.9139804840
v 3.4149749279 -3.0598013401 8.7396831512
v 3.3635208607 -3.1717729568 8.6649198532
v 3.4976444244 -2.6781277657 9.0054864883
v 3.4652996063 -2.6511893272 9.0403385162
v 3.4745914936 -2.7074179649 8.9887294769
v 4.6542634964 -2.9115309715 6.4520654678
v 4.6626782417 -2.9031016827 6.4022102356
v 4.6803102493 -2.8418016434 6.4296045303
v 4.6517419815 -2.8688549995 6.4970474243
v 3.5163171291 -2.1144909859 9.4270973206
v 3.5229504108 -2.0753335953 9.4587402344
v 3.4288907051 -3.5970206261 7.9777069092
v 3.4115560055 -3.5673787594 8.0631036758
v 3.3627688885 -3.6395962238 8.0249671936
v 2.9062607288 -3.5830221176 8.6907987595
v 2.9230351448 -3.4740016460 8.7926092148
v 2.7942769527 -3.6179959774 8.7445392609
v 3.0486421585 -4.0232505798 7.8825421333
v 3.1922121048 -3.9620552063 7.7539858818
v 2.7217104435 -3.7882993221 8.6073102951
v 2.7764179707 -3.6979718208 8.6656579971
v 2.7349448204 -3.6811437607 8.7337894440
v 4.0898623466 -3.5626659393 6.5317530632
v 4.1660871506 -3.5023126602 6.5494956970
v 4.1715469360 -3.4686841965 6.5956354141
v 3.9778242111 -2.9603476524 8.0227775574
v 4.0182876587 -2.8951740265 8.0470991135
v 3.9813709259 -2.9354193211 8.0742530823
v 2.9856534004 -3.9034705162 8.1389141083
v 2.9034070969 -3.9520142078 8.1730594635
v 2.9932374954 -3.9525513649 8.0643367767
v 2.3833034039 -4.2246503830 8.3613452911
v 2.4620704651 -4.1955261230 8.3405971527
v 2.4782991409 -4.1601600647 8.3721380234
v 2.9625573158 -3.6913051605 8.4774837494
v 2.9494452477 -3.6438300610 8.5553836823
v 2.8275835514 -3.7568464279 8.5406036377
v 2.9438014030 -3.8902759552 8.2083473206
v 2.9182639122 -3.8608353138 8.2951555252
v 2.8493819237 -3.9208974838 8.2914133072
v 2.7700653076 -4.0679993629 8.2055387497
v 2.7888598442 -4.0462865829 8.2530355453
v 2.7707870007 -4.0686511993 8.2460470200
v 1.8845747709 -5.2189550400 7.0756707191
v 1.9716386795 -5.1563282013 7.0931410789
v 1.9037427902 -5.1670475006 7.1826553345
v 2.2588267326 -3.9774572849 8.8394126892
v 2.1899371147 -4.0274624825 8.8524351120
v 2.2641038895 -4.0530920029 8.7433500290
v 2.5744185448 -4.1319837570 8.2958908081
v 2.5804250240 -4.2041301727 8.1812095642
v 2.6677112579 -4.1269407272 8.2001209259
v 0.9032813311 -2.7234683037 10.3763446808
v 0.8961508274 -2.7720251083 10.3290777206
v 0.9482278824 -2.7150058746 10.3505754471
v 3.2138764858 -4.2859554291 7.0711188316
v 3.1523201466 -4.3316998482 7.0695829391
v 3.1554517746 -4.3632302284 7.0014367104
v -2.7392964363 -1.4534428120 11.2651624680
v -2.6814165115 -1.4624024630 11.2531919479
v -2.7225875854 -1.4015733004 11.2702217102
v 2.5379340649 -0.8226119280 10.8736190796
v 2.5934078693 -0.8096611500 10.8378238678
v 2.5478878021 -0.7483786941 10.8809528351
v 1.5085875988 -2.2915990353 10.4424800873
v 1.4448071718 -2.3193645477 10.4684410095
v 1.4406212568 -2.3514661789 10.4214468002
v 1.3878421783 -2.4149992466 10.3722724915
v 1.4314481020 -2.3750300407 10.3804235458
v 1.3513658047 -2.3658108711 10.4484329224
v 3.1406998634 -2.1826634407 9.6931715012
v 2.4638807774 -2.8308646679 9.7409038544
v 2.3709406853 -2.8671388626 9.7811822891
v 2.3893058300 -2.9243412018 9.7263536453
v -0.5890025496 -0.7835229039 11.6615409851
v -0.4896610081 -0.6770106554 11.6719770432
v -0.6496586204 -0.6426704526 11.6926727295
v -1.1034386158 -3.3203268051 10.8885545731
v -1.1574742794 -3.3000059128 10.8981685638
v -1.1679418087 -3.3740048409 10.8604125977
v -3.2112460136 -2.4456889629 11.0326480865
v -3.2287864685 -2.4867541790 11.0101652145
v -3.1632943153 -2.4648289680 11.0260753632
v -3.7983021736 -2.7136454582 10.7987442017
v -3.7902631760 -2.7927706242 10.7629117966
v -3.7059423923 -2.8740274906 10.7469577789
v 1.5273387432 -2.3060750961 10.4060535431
v 1.4651648998 -2.3538188934 10.3913726807
v 1.5145275593 -3.8127739429 9.6512479782
v 1.5632977486 -3.8577933311 9.5907430649
v 1.6354268789 -3.7616374493 9.6216764450
v 0.9808254242 -2.8490555286 10.2925348282
v 0.9967398643 -2.9271337986 10.2595062256
v 1.0366361141 -2.9330053329 10.2495594025
v 3.8376410007 -4.0410237312 5.7212600708
v 3.7960650921 -4.0624074936 5.7536129951
v 3.8008644581 -4.0808792114 5.6713562012
v -0.6584808826 -3.0290896893 10.9638891220
v -0.5584348440 -3.0151553154 10.9509401321
v -0.5973154306 -2.9870123863 10.9763622284
v -0.0899643600 -3.2597463131 10.4740934372
v -0.1140903160 -3.3107581139 10.4247798920
v -0.0806616396 -3.3178892136 10.3969488144
v -0.4080570042 -5.9682817459 7.4300012589
v 5.4143009186 0.6648994684 8.3743133545
v 5.4073772430 0.6970273256 8.3545665741
v 5.4010949135 0.6897308826 8.4101972580
v 5.4413576126 -1.0209978819 6.8170933723
v 5.4473524094 -0.9639180899 6.9378094673
v 5.4310274124 -1.0204000473 6.9424557686
v 3.7479624748 -3.0977280140 8.2077112198
v 3.8149271011 -3.0442535877 8.1562290192
v 3.7123322487 -3.0626387596 8.2742328644
v 3.8767924309 -3.2905454636 7.7067670822
v 3.9355854988 -3.2253201008 7.6860008240
v -3.1871480942 -3.2954978943 -1.3943433762
v -3.2418065071 -3.1810665131 -1.3674590588
v -1.7762565613 -1.4271894693 -2.1920580864
v -1.8219376802 -1.5230621099 -2.1851134300
v -1.8462460041 -1.4388663769 -2.1685872078
v -1.7531404495 -1.4866359234 -2.2071075439
v -4.9860796928 -3.8873846531 -0.3913318813
v 4.0057148933 3.6162631512 4.9485921860
v 3.9224939346 3.6592028141 4.9618024826
v 4.0167102814 3.6135168076 5.0217695236
v -4.9626412392 -3.5452733040 -0.4200717509
v -5.0329794884 -3.5612359047 -0.3897165656
v -5.1142749786 -3.3819265366 -0.3348088861
v 4.2823843956 3.3747601509 9.3757362366
v 4.2405691147 3.3789577484 9.4282951355
v 4.2869000435 3.2785162926 9.4449577332
v 3.5367770195 4.6838483810 8.9407482147
v 1.4917836189 4.6959319115 4.2369499207
v -0.4375962019 -5.2414846420 8.9996004105
v -0.4999814332 -5.2752504349 8.9708604813
v -0.4813511074 -5.3258347511 8.9068365097
v 4.3459978104 2.4901654720 4.1351480484
v 4.3213357925 2.4512078762 4.0959286690
v 4.3060088158 2.5138084888 4.1411080360
v 3.6535222530 -3.1429457664 8.2610387802
v 3.6143333912 -3.1619162560 8.3170289993
v 4.6647953987 -0.2400401235 9.3319664001
v 4.7039628029 -0.2317558378 9.2583761215
v 4.6672601700 -0.1367145032 9.3605976105
v 1.5683619976 4.7987380028 4.4333405495
v 1.6461427212 4.7517995834 4.4252362251
v 0.3830879033 5.1732521057 4.2935671806
v 0.4270482659 5.1393575668 4.2834205627
v 0.3627877533 5.1194677353 4.1944980621
v 4.5594067574 -2.3924071789 7.8225417137
v 4.5290422440 -2.3884670734 7.8692588806
v 4.5286664963 -2.4258160591 7.8251338005
v -5.7478604317 -1.7572741508 9.8417615891
v -5.7911605835 -1.7501479387 9.8151578903
v -5.7003431320 -1.8095810413 9.8352766037
v 0.6723324656 -6.4103441238 4.0607495308
v 0.6150016785 -6.4388742447 3.9785301685
v 4.2234611511 -1.0636498928 9.5118761063
v 4.2354545593 -1.0143848658 9.5048532486
v 4.1819314957 -0.9936448336 9.5547037125
v -4.6072916985 -4.1276974678 9.3762273788
v -4.5739684105 -4.1601409912 9.3637418747
v 3.0493609905 1.1344070435 1.5165853500
v 2.9722137451 1.1563410759 1.4567680359
v 3.0078198910 1.1941578388 1.5165016651
v 0.5284279585 2.5862419605 0.5768519640
v 0.6108787060 2.5639190674 0.5943192840
v 0.5595071316 2.5353553295 0.5418045521
v -7.3591136932 2.7186605930 3.2057380676
v -7.3329219818 2.6706111431 3.1546425819
v -7.3768992424 2.6842005253 3.2070002556
v 1.9438409805 1.9232125282 0.9544919729
v 1.9086272717 2.0021026134 0.9854989052
v 1.9475231171 2.0083086491 1.0240170956
v 1.8699440956 1.6754838228 0.6495415568
v 1.8027476072 1.7962622643 0.6911858320
v 1.8724062443 1.7375209332 0.7170236707
v 3.0286967754 0.8907909393 1.2954633236
v 3.0449061394 0.8934221864 1.3508064747
v 3.1041312218 0.8568786383 1.3647594452
v 1.3200663328 1.2485139370 -0.2604809999
v 1.3843941689 1.1776812077 -0.2898461819
v 1.3612794876 1.1512011290 -0.3330782652
v 1.2348883152 1.2145597935 -0.3697513938
v 1.2766413689 1.2119799852 -0.3465150595
v 1.2624318600 1.1450386047 -0.4283441901
v -1.2441565990 0.8086975813 -1.6513650417
v -1.3145231009 0.7541794181 -1.6778451204
v -1.3731762171 0.8731753230 -1.6171038151
v -5.6222391129 -0.4479370117 -0.4100151956
v -5.7402982712 -0.4989276528 -0.3209882677
v -5.6857318878 -0.4089359343 -0.3453364670
v -4.6168985367 1.5274450779 0.0297774654
v -4.5816864967 1.5068204403 -0.0086930189
v -4.6440420151 1.4595433474 -0.0327297077
v -1.3065468073 -1.3569799662 -2.4022848606
v -1.2854315042 -1.3567821980 -2.4677133560
v -1.3402816057 -1.3819965124 -2.4206736088
v -3.1538591385 2.3812196255 0.0580074191
v -3.1385900974 2.4210977554 0.0826420113
v -3.0628666878 2.4264292717 0.0548255630
v -6.7137007713 2.0101709366 1.8664046526
v -6.7745971680 1.9189869165 1.8344253302
v -6.8422555923 1.9403121471 1.9051011801
v -3.0989570618 3.4735794067 1.3237485886
v -3.1039257050 3.4066114426 1.2453052998
v -3.1608290672 3.4217245579 1.2698646784
v -7.1622891426 0.9049302340 1.4818598032
v -6.9140357971 0.5570722222 1.0619742870
v -6.9564299583 0.5605695248 1.1107590199
v -6.9624710083 0.6576853991 1.1366975307
v 4.4521522522 1.8927382231 3.6946504116
v 4.4001522064 1.9112654924 3.6455113888
v 4.4395933151 1.9747400284 3.7622742653
v -5.5040912628 0.0553734079 -0.3457115591
v -5.5171656609 -0.0141197871 -0.3868716061
v -5.5738582611 0.0366721861 -0.3017921448
v -5.7148838043 -0.0482893400 -0.2041331977
v -5.6535825729 0.0327218361 -0.2267351747
v -5.6062278748 -0.0410048440 -0.3256782293
v -4.6340813637 -3.8866114616 -0.5329852700
v -4.7360410690 -3.7605412006 -0.5139936209
v 3.0857248306 -4.8013916016 4.9233374596
v 3.0180120468 -4.8633627892 4.9122061729
v 3.0512902737 -4.8232698441 4.8505544662
v -1.8917516470 -0.7164279222 -2.2061278820
v -1.8961926699 -0.5563981533 -2.2276239395
v -1.8412135839 -0.6741707921 -2.2370803356
v -6.2022151947 -0.5337528586 0.0995175019
v -6.2475175858 -0.4156022668 0.1771270782
v 2.0479290485 1.8651185036 0.9870644212
v 1.9963120222 1.8874804974 0.9718104601
v 2.0467581749 1.9577517509 1.0870581865
v 1.2796920538 1.5924111605 0.0138233704
v 1.2189742327 1.6502213478 0.0231443718
v 1.2849881649 1.6971180439 0.1020065993
v 2.7561321259 2.9363436699 2.8988175392
v 2.7359461784 2.9932818413 2.9406991005
v 2.8285822868 2.8966376781 2.9374790192
v 3.6149392128 -0.1995576918 1.3359467983
v 3.6345880032 -0.1416784823 1.3988783360
v 3.6809966564 -0.2244246602 1.4137402773
v 3.7616991997 1.0419635773 2.1744003296
v 3.6808571815 1.1126651764 2.1555902958
v 3.7858083248 1.1534237862 2.2643339634
v 4.1372742653 1.7117023468 3.0979769230
v 4.1902985573 1.6704655886 3.1349740028
v 4.1882061958 1.5905523300 3.0475318432
v 3.1848549843 -0.4863842428 0.6717418432
v 3.2270948887 -0.5353227258 0.7114526033
v 3.1834650040 -0.5873723626 0.6343703270
v 3.5568296909 1.4130636454 2.2744305134
v 3.4786164761 1.3781468868 2.1570100784
v 3.4897737503 1.4849810600 2.2475724220
v 3.0895419121 1.4777934551 1.7891803980
v 3.0941848755 1.4325248003 1.7740352154
v 3.0478873253 1.4556291103 1.7296934128
v 2.3424305916 1.0309777260 0.5234869719
v 2.2661960125 1.0483958721 0.4627214968
v 2.2932975292 1.0797234774 0.5284608603
v 2.3475008011 1.0888183117 0.5691188574
v 2.3205876350 1.1682417393 0.6166982055
v 2.3815450668 1.1219843626 0.6435067058
v 3.3090114594 1.2374573946 1.8709061146
v 3.3099160194 1.1761076450 1.8464057446
v 3.2229921818 1.2387839556 1.7735375166
v 4.2493801117 0.4191837907 2.3375458717
v 4.2032260895 0.4978730679 2.2958400249
v 4.2169132233 0.5340875983 2.3716938496
v 2.2607293129 2.5502483845 1.9437096119
v 2.2241468430 2.5203092098 1.8673897982
v 2.1942822933 2.5850322247 1.9108066559
v 4.1231408119 0.0172192287 2.0158162117
v 4.1344070435 0.1029986590 2.0428729057
v 4.1867952347 0.0810810998 2.1210925579
v 2.7377285957 -0.0755710974 0.2146798223
v 2.6759917736 0.0053449776 0.1887362599
v 2.8193445206 -0.0718585476 0.3245130777
v -0.5849458575 2.9845046997 0.5368713737
v -0.5403989553 2.9264488220 0.4825457931
v -0.6344363093 2.9683699608 0.5031647086
v -0.5199809670 2.9875206947 0.5694584846
v 3.0024642944 0.7720170617 1.1442958117
v 3.0733385086 0.6717619896 1.1506888866
v 2.9768960476 0.7144514322 1.0609172583
v 2.1762862206 0.6306465864 0.0280396380
v 2.1631488800 0.7033106089 0.0823399499
v 2.2270255089 0.6409930587 0.0787550583
v 2.1709165573 0.9131528139 0.2666488886
v 2.1635847092 0.9621354342 0.2893867791
v 2.2100806236 0.9123642445 0.3001923561
v 2.1428918839 1.2329632044 0.4932316542
v 2.1709649563 1.2981387377 0.6016451716
v 2.2530038357 1.1645936966 0.5547829866
v 1.9489898682 0.9956736565 0.0545235649
v 1.9221380949 1.0313165188 0.0676350966
v 1.9872767925 0.9946900010 0.0966230631
v 2.2185816765 0.8698540330 0.2713710666
v 1.7653654814 0.4649476409 -0.5084403753
v 1.8531596661 0.4396410584 -0.4418485463
v 1.8114097118 0.3193674684 -0.5718960762
v 2.8180065155 -0.3230113387 0.1916010380
v 2.8623704910 -0.2324989885 0.2703642249
v 2.8917088509 -0.3204925954 0.2439631671
v 2.9829108715 -0.4205146432 0.3690941334
v 2.9396276474 -0.3747644424 0.2785605192
v 2.9235119820 -0.2919248939 0.3199588358
v 1.4790091515 1.1292374134 -0.2542913854
v 1.4916198254 1.1710469723 -0.2001436353
v 1.5573890209 1.1090234518 -0.2017369270
v 2.4292559624 1.3270835876 0.8912078142
v 2.4106731415 1.3681259155 0.9242417216
v 2.4568815231 1.3417761326 0.9546869397
v 3.7155573368 -0.3057441711 1.4438545704
v 3.6989169121 -0.3466470540 1.4137432575
v 3.6397857666 -0.3157919645 1.3341169357
v 1.9011160135 -0.3325523734 -0.9645551443
v 1.9135783911 -0.2476811409 -0.9002529979
v 2.0030462742 -0.3423944414 -0.8696784377
v 0.9284396172 0.5549938679 -1.1712845564
v 0.8908392191 0.6188994646 -1.1455143690
v 0.9600157142 0.6123703718 -1.1143317223
v 3.3369345665 -0.5123031139 0.8930096626
v 3.3400344849 -0.4581500292 0.9346437454
v 3.3908884525 -0.5033886433 0.9610170722
v -1.5608800650 1.3467729092 -1.2891767025
v -1.4369539022 1.3582497835 -1.3081749678
v -1.5300766230 1.3128219843 -1.3254302740
v 0.9498950243 0.4572485685 -1.2807781696
v 0.8911600113 0.5214577317 -1.2466332912
v 1.0319321156 0.4404077232 -1.2370283604
v -1.4129581451 2.4266297817 -0.1426041573
v -1.4590849876 2.5192711353 -0.0640997663
v -1.4014024734 2.4728748798 -0.0966891646
v 0.7198728919 0.2260913253 -1.5470077991
v 0.6731626391 0.2005283386 -1.5824315548
v 0.6488364935 0.2982814908 -1.5414806604
v 2.8798162937 0.3828899264 0.7315903902
v 2.8781392574 0.4495531619 0.7869858146
v 2.9514777660 0.4214035571 0.8349746466
v -1.2341790199 2.5292005539 -0.0338293165
v -1.3075994253 2.4742250443 -0.0925084651
v -1.3245766163 2.5042574406 -0.0615162253
v -1.2425611019 2.5001840591 -0.0869011804
v -1.1927162409 2.5058062077 -0.0785326287
v -1.2308032513 2.4807701111 -0.1211325377
v -1.4648888111 2.6384711266 0.0503608361
v -1.4849709272 2.5931663513 0.0000850838
v -1.5368623734 2.6178317070 0.0248379111
v -4.5424518585 6.4759826660 8.4630842209
v -4.4876933098 6.4668397903 8.5595016479
v -4.4736781120 6.4937949181 8.4307546616
v 2.1519641876 0.1908335686 -0.3194218874
v 2.1138606071 0.2686633170 -0.2806023359
v 2.1694355011 0.1897694767 -0.2816976309
v 1.2564008236 1.2799633741 -0.2827253938
v 1.1889842749 1.3144606352 -0.3106731772
v 1.2853090763 1.3124115467 -0.2265982926
v 0.9560149908 1.2401449680 -0.5536172390
v 0.9948099256 1.2309542894 -0.5263863802
v 1.0063388348 1.1738991737 -0.5859472752
v 0.5498269200 1.7040747404 -0.3565241992
v 0.5562012196 1.6452791691 -0.4182689786
v 0.4885521531 1.6862702370 -0.3906345069
v 0.5647509098 1.5988609791 -0.4647236168
v 0.5005128980 1.6340028048 -0.4523162246
v 2.7659811974 1.5995829105 1.5740445852
v 2.8627693653 1.5818468332 1.6476860046
v 2.7619431019 1.5441472530 1.5087630749
v -0.2638059258 2.5361166000 0.0959163010
v -0.3853361309 2.6385967731 0.1947093308
v -0.2733176947 2.6436264515 0.2171224356
v 1.3771743774 -0.1744018495 -1.3917961121
v 1.2838410139 -0.2015525103 -1.5120173693
v 1.2090063095 -0.1118766889 -1.4984954596
v -0.2625198066 1.5376360416 -0.9503207207
v -0.3028675318 1.5862712860 -0.9274248481
v -0.2834798098 1.6280707121 -0.8696140647
v -2.0335714817 2.1574797630 -0.4680681825
v -2.0607488155 2.1231555939 -0.4907207787
v -2.0885550976 2.1338899136 -0.4593250751
v -3.5013208389 4.1452059746 2.4284076691
v -3.4654812813 4.1842608452 2.4679241180
v -3.4351680279 4.1504669189 2.4102511406
v -1.1965727806 2.8079142570 0.3090432584
v -1.2148699760 2.7735173702 0.2729729414
v -1.2718082666 2.7811849117 0.2758721411
v -0.7899910212 1.5421718359 -1.1711393595
v -0.6556616426 1.5063216686 -1.1752318144
v -0.7485346794 1.4758486748 -1.2300313711
v -0.4786735773 2.5473942757 0.0439104699
v -0.5540012121 2.5499734879 0.0275452565
v -0.5609979033 2.6099224091 0.1035251617
v -0.7022563815 2.1805863380 -0.4363228381
v -0.6273885965 2.2013065815 -0.3891252279
v -0.6103742123 2.1075415611 -0.4952587485
v 0.3797835410 1.4556698799 -0.6856523156
v 0.4886060357 1.3543168306 -0.7221753001
v 0.4077288210 1.3501538038 -0.7786082625
v 0.6684064865 1.1208598614 -0.8276758790
v 0.8008171320 1.0170601606 -0.8312589526
v 0.6654413939 1.0201202631 -0.9049662352
v 0.1840914786 1.3522105217 -0.8797829747
v 0.1451830566 1.3364950418 -0.8984500170
v 0.0951413810 1.3918732405 -0.8850871325
v 0.0181373935 1.7851026058 -0.5801431537
v 0.0455848984 1.7548108101 -0.5791136026
v 0.0204101149 1.7365931273 -0.6296790242
v 0.2190265954 1.5500509739 -0.6913313866
v 0.1888472438 1.5700663328 -0.6821538806
v 0.2323029041 1.5759309530 -0.6458492875
v 0.3083155751 1.5539654493 -0.6158317327
v 0.2605962455 1.5332869291 -0.6660571694
v 0.2742783129 1.5800957680 -0.6090781689
v 1.7243058681 -0.3588192761 -1.1462543011
v 1.6783363819 -0.2488325536 -1.1159650087
v 1.8067556620 -0.3678976297 -1.0634120703
v 1.4644573927 -0.2567278445 -1.3637088537
v 1.3750053644 -0.2804816961 -1.4879126549
v 2.3130507469 5.7175102234 7.6551661491
v 2.2964396477 5.7344422340 7.6248660088
v 2.2532730103 5.7501935959 7.6505861282
v 3.0309202671 -4.8285870552 3.5127906799
v 3.0233421326 -4.8609576225 3.5925297737
v 2.9499924183 -4.8958292007 3.5384037495
v -0.2930051684 -5.8766970634 7.6689610481
v -0.3354976773 -5.8701257706 7.7024993896
v -0.3802982569 -5.9098601341 7.6142849922
v 1.2015522718 -6.1512269974 3.9537973404
v 1.2061839104 -6.1515302658 4.0420818329
v 1.0368931293 -6.1935691833 3.1261839867
v 1.0630433559 -6.1789340973 2.9986722469
v 1.0574373007 -6.1886882782 3.0837392807
v 1.0668574572 -5.6421918869 1.1567909718
v 1.2209048271 -5.5726671219 1.2210294008
v 1.0837724209 -5.6701669693 1.2614489794
v -0.4121334553 2.7826356888 0.3647564650
v -0.3655378819 2.7873587608 0.3722457886
v -0.3596101403 2.7452600002 0.3444979191
v -0.3534967303 2.7296319008 0.3176433444
v -0.3240500391 2.7587451935 0.3603807390
v 1.5505571365 2.2175421715 0.9023613334
v 1.5095903873 2.2802836895 0.9301169515
v 1.6225011349 2.2304635048 0.9532298446
v 0.7713741064 4.4826364517 3.3638291359
v 0.7546581030 4.4574165344 3.3340647221
v 0.6859769821 4.4954414368 3.3477382660
v 2.1829190254 2.0089809895 1.2680480480
v 2.2095289230 1.9524573088 1.2406957150
v 2.1422836781 1.9927424192 1.2013008595
v 1.3027602434 2.8806910515 1.4690146446
v 1.3258495331 2.9097101688 1.5175614357
v 0.8396529555 3.2989497185 1.6535266638
v 0.8312354088 3.2809510231 1.5966249704
v 0.7938557267 3.3182108402 1.6211880445
v 1.5026422739 2.2325897217 0.8774339557
v 1.5555480719 2.1587603092 0.8447968960
v -1.5464003086 2.5429844856 -0.0394972414
v -1.5426816940 2.5037071705 -0.0850238502
v -1.5740889311 2.5243873596 -0.0499722958
v -1.4632604122 3.4113743305 1.0288013220
v -1.4627404213 3.3690223694 0.9758465290
v -1.5158152580 3.3769941330 0.9834625721
v 1.6106488705 2.7843875885 1.6008955240
v 1.6568543911 2.7724480629 1.6404399872
v 1.6675355434 2.7158346176 1.5639984608
v 0.7643660307 1.8797249794 -0.0477134027
v 0.7979451418 1.8885514736 -0.0017902267
v 0.9028126001 1.8645589352 0.0327316411
v 0.6577221751 1.8964707851 -0.1165018827
v 0.6793109775 1.9096775055 -0.0839638412
v 0.6995755434 1.8599129915 -0.1278271228
v 0.1490646899 0.8458779454 -1.3537986279
v 0.2499417067 0.8224153519 -1.3052612543
v 0.1895639151 0.7572804689 -1.4170960188
v 0.9901881814 1.8399406672 0.0563000403
v 1.0547789335 1.8214679956 0.0753237009
v 1.0478746891 1.8149623871 0.0257635787
v 0.3465727568 3.2520442009 1.2821052074
v 0.3833917677 3.2505199909 1.3261576891
v 0.4078463316 3.2433760166 1.2949675322
v 0.3123766780 3.2556657791 1.3037967682
v -0.3007639647 2.4584114552 0.0054392582
v -0.2622791529 2.3907127380 -0.0569058247
v -0.3436225653 2.4505684376 -0.0208183378
v 0.1070451960 2.9031045437 0.7402985096
v 0.0777723789 2.9389383793 0.7652254701
v 0.1834804565 2.8887133598 0.7423062325
v 0.5609844327 2.4425606728 0.3993269503
v 0.5219784975 2.4037475586 0.3668021262
v 0.4977169633 2.4577496052 0.3931219280
v 0.6395195723 2.4815549850 0.4986822009
v 0.6368317604 2.4885883331 0.5356243849
v 0.6720616221 2.4555785656 0.5209664106
v -0.9660220146 2.7019696236 0.1887924075
v -0.9073953629 2.6972210407 0.1746659726
v -0.8934432864 2.6443266869 0.1269333810
v -0.1932943761 2.9541935921 0.6734702587
v -0.2500584424 2.9592905045 0.6528438330
v -0.2123836875 2.9857289791 0.6871936321
v -0.4292542040 1.9473513365 -0.6123576164
v -0.4110500216 1.8873413801 -0.6788892150
v -0.5353505015 2.0012943745 -0.6058951020
v 0.4937882125 3.0369148254 1.0861445665
v 0.5327144861 2.9813115597 1.0352375507
v 0.4576473236 3.0001139641 1.0419714451
v -0.8118936419 3.1980993748 0.8069498539
v -0.7284263372 3.1749095917 0.7841328382
v -0.8285677433 3.1622195244 0.7436643839
v 0.4308469892 3.9865262508 2.4313178062
v 0.3940265775 3.9720716476 2.3874766827
v 0.3411404490 4.0569667816 2.4595110416
v -0.7081247568 3.2178845406 0.8496523499
v -0.7462939024 3.2445700169 0.8746310472
v -0.6747677922 3.2530679703 0.8901436925
v -1.1523041725 2.5855114460 0.0317905135
v -1.2472530603 2.5667009354 0.0006462241
v -1.1928360462 2.6298480034 0.0598924272
v -1.2403484583 2.6447305679 0.0874411091
v -1.2042717934 2.6495022774 0.1158110201
v -1.1671396494 2.6356263161 0.0802692324
v -1.0834468603 3.0823414326 0.6476324201
v -1.1127345562 3.0354902744 0.5830203295
v -1.1418477297 3.0902583599 0.6427465677
v 0.2684551775 -1.6023907661 -2.2436447144
v 0.3307695687 -1.6151082516 -2.2261915207
v 0.2338905036 1.9977073669 -0.2699311972
v 0.2806854844 1.9894928932 -0.2596749067
v 0.2725856900 1.9393832684 -0.3072432876
v 1.1563003063 1.5362105370 -0.1363016814
v 1.1880573034 1.4989572763 -0.1542014778
v 1.1528456211 1.5146352053 -0.1868418902
v 0.5887265801 0.9178808928 -1.0440149307
v 0.6390923262 0.9767642021 -0.9652079940
v 0.6777229309 0.9530572891 -0.9599827528
v 0.4085505605 2.7313456535 0.6784311533
v 0.4222564101 2.6802959442 0.6431181431
v 0.3915405869 2.6806728840 0.6398540735
v -1.3725203276 2.6061596870 0.0365577750
v -1.4058529139 2.6185145378 0.0549973883
v -1.4053263664 2.6670014858 0.0970873833
v -1.4257919788 2.8449366093 0.3608305156
v -1.4633315802 2.8348774910 0.3369170427
v -1.5612536669 2.8648474216 0.3756137490
v -0.9807441235 2.4592289925 -0.1290436834
v -1.0098453760 2.4793014526 -0.0789018944
v -0.9866271019 2.5311756134 -0.0231187884
v -1.6498887539 2.5907826424 -0.0073077050
v -1.6030353308 2.6076958179 0.0283434913
v -1.5588188171 2.5890288353 -0.0085795196
v -1.6253037453 2.6309223175 0.0996756628
v -1.5540335178 2.6358840466 0.0992781892
v -1.6079661846 2.6151418686 0.0729499310
v -1.3299522400 2.9430427551 0.4357047081
v -1.3157021999 2.9720110893 0.4680839181
v -1.2453396320 2.9366953373 0.4376873672
v -1.0066834688 1.6127890348 -1.1227092743
v -0.9779437184 1.5689939260 -1.1609852314
v -1.0595968962 1.5772211552 -1.1443707943
v -1.3878408670 2.7719748020 0.2339942157
v -1.3647861481 2.7283859253 0.1992918849
v -1.4220966101 2.7520556450 0.2002615929
v -1.4413402081 2.6798045635 0.1065453738
v -1.4041408300 2.7023878098 0.1486006379
v -1.2246832848 2.6721696854 0.1474875361
v -1.2807579041 2.6738538742 0.1350369751
v -1.2779169083 2.7094371319 0.1574070454
v 0.7829934955 1.3624789715 -0.5679609179
v 0.7900438309 1.3891196251 -0.5442978144
v 0.8404682279 1.3754764795 -0.5562146306
v -4.7060394287 2.5361559391 1.0354862213
v -4.6470122337 2.5614724159 1.0249686241
v -4.6826267242 2.4736089706 0.9748081565
v -1.3145596981 2.7712705135 0.2772487402
v -1.3186550140 2.7947158813 0.2964967489
v 0.6006665230 2.5988879204 0.6574181318
v 0.6431943774 2.6230301857 0.6941584945
v 0.7000156641 2.5828018188 0.6929328442
v -1.1122119427 2.7867815495 0.2762614191
v -1.1609733105 2.7239065170 0.2176134735
v -1.2005661726 2.7183725834 0.2044060230
v -1.1836669445 2.6736035347 0.1609647870
v -1.3019026518 3.1723313332 0.7349830866
v -1.2802231312 3.1361784935 0.7018501163
v -1.3491936922 3.1484003067 0.7126190662
v 2.2525022030 3.5311646461 3.2357985973
v 2.2373363972 3.5295238495 3.1749122143
v 3.4470639229 2.3552062511 2.9794354439
v 3.4912030697 2.3726978302 3.0564277172
v 3.5215580463 2.2900276184 2.9954249859
v 1.9627795219 1.8467168808 0.8939990997
v 3.0318272114 -4.0818591118 7.8019409180
v 0.7900924683 3.4207389355 1.7827222347
v 0.8560965657 3.3513324261 1.7433500290
v 0.7704797983 3.3829374313 1.7251402140
v -3.4889872074 4.9400157928 3.5946764946
v -3.4421460629 4.9046740532 3.5362973213
v -3.4887347221 4.8514609337 3.4599735737
v 2.1081109047 2.4948015213 1.7305967808
v 2.0966043472 2.4576311111 1.6952664852
v 2.0105421543 2.5142853260 1.6838104725
v 2.3794605732 2.8716559410 2.4978151321
v 2.3758022785 2.8941521645 2.5402147770
v 2.4134933949 2.8607065678 2.5392870903
v 2.5042862892 0.4117271304 0.2552804053
v 2.5393190384 0.4393034577 0.3013454676
v 2.6386599541 0.3114404082 0.3109268844
v 2.0842032433 1.9284651279 1.0726387501
v 2.1099014282 1.9930000305 1.1693314314
v 2.0353779793 0.6107311249 -0.1127090380
v 2.0954129696 0.5664987564 -0.0768092871
v 2.0815570354 0.5042217374 -0.1436614096
v 2.4046270847 2.4402854443 1.9819973707
v 2.4527647495 2.4251058102 1.9869747162
v 2.4351923466 2.4033842087 1.9590821266
v 3.5205271244 0.0686565191 1.3459645510
v 3.5575532913 0.0026640845 1.3649480343
v 3.4950816631 -0.0157604553 1.2994064093
v 3.3198828697 -0.4497288764 0.9100335240
v 3.3171687126 -0.5378920436 0.8494096994
v 3.2826676369 -0.4274460673 0.8236482143
v 3.3097112179 -0.4401347041 0.8771462440
v -0.3352370858 0.2234603167 11.8209362030
v -0.2724370956 0.3673777878 11.8271665573
v -0.4014623165 0.3343788683 11.8299407959
v -0.5764518976 0.1908952147 11.8151473999
v -0.6871608496 0.2780329883 11.8207616806
v -1.4010132551 0.0665541813 11.7628507614
v -1.4402005672 0.0338790715 11.7403430939
v -1.3687537909 0.0289308373 11.7527523041
v -0.6610543132 0.0400912277 11.8013324738
v -0.6699250340 0.1561428457 11.8038740158
v -0.7324197292 0.1016644686 11.8018293381
v 0.1685556918 0.2012478560 11.7771644592
v 0.1037993580 0.2372899503 11.7913427353
v 0.2102837563 0.1266256422 11.7640581131
v -0.4782701135 -0.2483175397 11.7513942719
v -0.6108397841 -0.1810723245 11.7659311295
v 0.2010870874 -0.3295189142 11.6864929199
v 0.2329505682 -0.4479973316 11.6660976410
v 0.3131322861 -0.3394333422 11.6717643738
v -0.0128383357 0.3853188455 11.8164510727
v -0.0104083149 0.2589115500 11.7911643982
v 0.0623498708 0.3163711131 11.8067636490
v 0.1710744798 -0.7953288555 11.6205244064
v 0.0737946033 -0.8548660874 11.6035175323
v 0.1175100878 -0.9109631181 11.5950946808
v -1.2721408606 0.6409532428 11.7890853882
v -1.3485238552 0.6639739871 11.7668857574
v -1.3828847408 0.5315050483 11.7476053238
v 0.6228871346 -0.2668086588 11.6742906570
v 0.4263882637 -0.3122576475 11.6850910187
v 0.5004798770 -0.3910797238 11.6759986877
v -0.5762336850 -0.0700331926 11.7961130142
v -0.6659528017 -0.1368227750 11.7757282257
v -0.5347238183 -0.1302740127 11.7884683609
v -0.1678252816 -1.1761583090 11.5658216476
v -0.2117004395 -1.1045906544 11.5983724594
v -0.2513181567 -1.1572854519 11.5698232651
v -1.4785546064 -0.1342863441 11.6880884171
v -1.5120060444 -0.0273253527 11.6977663040
v -1.5301628113 -0.1191187128 11.6780271530
v -1.3342843056 0.4260947108 11.7422685623
v -1.3761633635 0.3682014048 11.7417259216
v -1.2968059778 0.2736154497 11.7510957718
v -1.1791133881 0.8337285519 11.8182573318
v -1.2183527946 0.8551261425 11.8099937439
v -1.1522738934 0.8982343674 11.7960882187
v -1.1234556437 0.8072268963 11.8169670105
v -1.3941171169 0.1082023680 11.7667903900
v -1.3343902826 0.0669148937 11.7570438385
v -1.4629423618 1.0178928375 11.7422628403
v -1.3647164106 0.9304124713 11.7687826157
v -1.3383111954 1.0149421692 11.7582092285
v -0.9456738830 0.0546265021 11.7698450089
v -0.8921224475 -0.0128014749 11.7596960068
v -0.8376419544 0.0570440479 11.7729320526
v -0.7560522556 0.2455190271 11.8047885895
v -1.2318472862 0.0291607380 11.7398910522
v -1.1660341024 0.0403227769 11.7541399002
v -1.0835424662 0.1535748243 11.7706050873
v 5.1132917404 3.0852026939 7.0262374878
v 5.1263813972 3.0579636097 6.9389014244
v 5.0976099968 3.0967833996 6.9250440598
v -0.9470887184 0.1386774182 11.7926979065
v -0.9704825282 0.1942357272 11.7974071503
v -1.0208392143 0.2398952544 11.7857990265
v -1.2206354141 0.4502460063 11.7917623520
v -1.1910328865 0.4708916843 11.7968435287
v -1.2786569595 0.4990505278 11.7679691315
v -0.9192153215 -0.2027047873 11.7523593903
v -0.8354977369 -0.2771836519 11.7469749451
v -0.8730361462 -0.1627095938 11.7621250153
v 4.3048644066 3.9646708965 6.0748052597
v 4.2966694832 3.9879286289 6.0197916031
v 4.2742719650 4.0125236511 5.9958896637
v -1.2691900730 0.4356031716 11.7661876678
v -1.2048075199 0.3804076314 11.7864446640
v -1.3175166845 -0.1575550884 11.7237749100
v -1.3810102940 -0.1336777061 11.7127418518
v -1.3924005032 -0.1792638451 11.7119140625
v -2.1201992035 0.6987463832 11.6782531738
v -2.1700491905 0.5557279587 11.6731204987
v -2.0624427795 0.5248666406 11.6728382111
v 2.6411945820 5.2244782448 6.2890472412
v 2.6581740379 5.1994643211 6.2293086052
v 2.6108334064 5.2230114937 6.2438092232
v -1.3593780994 0.2534866631 11.7578649521
v -1.4175870419 0.2870345712 11.7538042068
v -1.4033930302 0.1800379008 11.7631235123
v 4.1523914337 4.4635024071 7.6228632927
v 4.1785798073 4.4443449974 7.6676411629
v 4.2084622383 4.3992900848 7.6348757744
v 4.2042694092 4.4053492546 7.5513076782
v -1.2838706970 -0.3016166687 11.7195835114
v -1.2526735067 -0.3142566979 11.7063417435
v -1.2433414459 -0.2267870158 11.7184715271
v -1.7657046318 0.2363014370 11.7314739227
v -1.7715169191 0.1737209857 11.7253332138
v -1.7133966684 0.1251683980 11.7224979401
v 0.2562595606 -1.5816868544 11.3960819244
v 0.2211117148 -1.5507121086 11.4225864410
v 0.1931374222 -1.6437010765 11.4077854156
v -0.8959922791 -0.7514359355 11.6941738129
v -0.7716833353 -0.7093050480 11.6991434097
v -0.8900179863 -0.5941418409 11.7035083771
v -1.3068054914 -0.0044887485 11.7332973480
v -1.4181537628 -0.0424692892 11.7187747955
v -1.2600497007 -0.1367277354 11.7202663422
v -1.2637430429 -0.0658962876 11.7206668854
v -0.9733992815 -1.2746284008 11.6113309860
v -1.0071232319 -1.2585277557 11.6186847687
v -1.0153201818 -1.3140711784 11.5935459137
v 3.8187184334 4.8520689011 7.3888168335
v 3.8195238113 4.8474063873 7.3505916595
v 3.7897081375 4.8934736252 7.3783855438
v 5.0718903542 3.0806305408 7.6995592117
v 5.0571970940 3.1425442696 7.7140617371
v 5.0730080605 3.0927283764 7.7636795044
v 5.2356905937 2.6935505867 8.0166282654
v 5.2415237427 2.7120747566 7.9400429726
v 5.2179279327 2.7761180401 7.9467916489
v 3.8605537415 4.2412180901 5.8665466309
v 3.8044550419 4.3354458809 5.9479403496
v 3.9112181664 4.2410655022 5.9500913620
v 4.1240611076 4.4452648163 7.0958070755
v 4.0740175247 4.4533128738 7.0291075706
v 4.0722775459 4.4749383926 7.0658397675
v 4.0770649910 3.5991678238 5.0996017456
v 4.0688347816 3.5488486290 5.0161275864
v 3.6788368225 4.0355997086 5.2712726593
v 3.7455539703 4.0303173065 5.3376603127
v 3.7981979847 3.9619677067 5.3031849861
v 2.3455026150 5.6801209450 8.4670696259
v 2.3459825516 5.6862440109 8.3861484528
v 2.3039739132 5.7162332535 8.3830900192
v 5.2769327164 2.1811800003 5.6017537117
v 5.2538027763 2.2433271408 5.6268377304
v 5.2806463242 2.2198648453 5.6452188492
v 3.2673444748 4.2472167015 5.1002149582
v 3.1912729740 4.2952675819 5.0921983719
v 3.2593412399 4.3343920708 5.2227268219
v 4.3142871857 3.6957986355 5.6058263779
v 4.2765359879 3.7574248314 5.6222524643
v 4.2806863785 3.7821907997 5.6956005096
v 2.6438260078 5.3795423508 6.6376771927
v 2.5731425285 5.4123220444 6.6650209427
v 2.6745970249 5.3616037369 6.6629209518
v 2.7965559959 3.9663453102 4.1361036301
v 2.7603986263 4.0064883232 4.1527214050
v 2.7901878357 4.0271520615 4.1826248169
v 2.4150142670 4.5585889816 4.8201770782
v 2.4549996853 4.5353989601 4.8049597740
v 2.4326772690 4.5115499496 4.7792048454
v 5.1265783310 3.0295171738 7.5601711273
v 5.0916290283 3.1191513538 7.5794777870
v 3.0102326870 4.0055046082 4.4048881531
v 2.9840171337 3.9980902672 4.3661613464
v 2.9487581253 4.0484471321 4.4030108452
v 4.6315040588 3.3834543228 5.7989268303
v 4.5765256882 3.4211623669 5.7202382088
v 4.6048426628 3.4479610920 5.7945270538
v 4.3817424774 4.1358976364 6.8424882889
v 4.4112324715 4.0783753395 6.7572221756
v 4.3202543259 4.1961431503 6.8449039459
v 3.6590220928 3.4648013115 4.3980417252
v 3.6453886032 3.4984173775 4.4254846573
v 4.4181089401 3.7107567787 5.8651208878
v 4.3873853683 3.7767519951 5.8951249123
v 4.4159765244 3.7418351173 5.9109673500
v 1.9824492931 5.5290536880 6.3946547508
v 2.0381884575 5.5002336502 6.3556175232
v 2.0011570454 5.4983472824 6.3230524063
v 5.0774002075 2.8812501431 6.1938476563
v 5.0483055115 2.8994545937 6.0784063339
v 4.9991912842 2.9711399078 6.0828633308
v 3.7573864460 4.2170448303 5.5873188972
v 3.7516665459 4.1714468002 5.5643634796
v 3.6987962723 4.2185053825 5.5674848557
v 3.1896381378 5.2142553329 7.2312521935
v 3.2137756348 5.1928043365 7.2597446442
v 3.2400071621 5.1692061424 7.1868228912
v 5.6909976006 1.0734204054 6.8135337830
v 5.6851196289 1.1197595596 6.8819918633
v 5.6849088669 1.0272951126 6.9070911407
v 5.5501837730 1.9148015976 6.4424877167
v 5.5468626022 1.9230109453 6.4859871864
v 5.5681166649 1.8789325953 6.4831209183
v 3.4622662067 5.0462431908 7.3390202522
v 3.4007632732 5.0760412216 7.3577642441
v 3.4894609451 5.0501766205 7.4256877899
v 2.8669729233 5.3075332642 6.7761340141
v 2.8768899441 5.2714929581 6.7191929817
v 2.7845466137 5.3105053902 6.6903672218
v 4.0164527893 3.3466269970 4.7026405334
v 4.0072603226 3.2997233868 4.6341781616
v 3.9651067257 3.3552548885 4.6448588371
v 3.8369123936 4.7042908669 6.9155912399
v 3.7795701027 4.7657442093 6.9711999893
v 3.8875482082 4.6692571640 6.9637761116
v 3.6095776558 4.9005303383 6.7298011780
v 3.6303830147 4.9099349976 6.7640480995
v 3.6385781765 4.8833999634 6.7316427231
v 3.6600408554 4.8988852501 6.8406987190
v 3.6779489517 4.8843798637 6.8119363785
v 3.6471860409 4.9095845222 6.8027896881
v 2.4015979767 5.5980529785 8.7017698288
v 2.3791604042 5.6349530220 8.6343231201
v 2.3563754559 5.6368832588 8.6770324707
v 3.4984767437 4.9206166267 6.7908797264
v 3.5608274937 4.9293894768 6.8006582260
v 3.5609633923 4.9187178612 6.7489275932
v 3.2764306068 5.1296496391 7.2934265137
v 3.3091888428 5.1226778030 7.3441925049
v 3.8589105606 4.5719318390 6.5444350243
v 3.8223795891 4.5779919624 6.4814825058
v 3.7805356979 4.6564474106 6.6021456718
v 2.7330722809 5.4146466255 6.8786678314
v 2.7832782269 5.3851304054 6.9000749588
v 2.7873206139 5.3605847359 6.8508462906
v 2.5400187969 5.2641448975 6.2432942390
v 2.5913975239 5.2588500977 6.2703380585
v 3.7344889641 4.5806612968 6.3382411003
v 3.7615551949 4.6129326820 6.4251880646
v 3.7957718372 4.5152454376 6.2999749184
v 3.9684696198 3.5612850189 4.8065366745
v 3.9873790741 3.5272433758 4.8015303612
v 3.9572539330 3.4921236038 4.7755107880
v 2.8289136887 5.3561897278 6.8850393295
v 2.8909373283 5.3453130722 6.9388437271
v 2.8265337944 5.3462553024 6.8131356239
v 1.7975733280 5.4076881409 5.8177461624
v 1.8312404156 5.3654923439 5.8088021278
v 1.7927508354 5.3680067062 5.7412395477
v -0.7487531900 5.9855675697 5.1188468933
v -0.7792139053 5.9709901810 5.0841407776
v -0.8130743504 5.9990987778 5.1300039291
v 4.3994712830 3.5001032352 5.4712629318
v 4.3773841858 3.4750194550 5.3875207901
v 4.3581032753 3.4963803291 5.4069995880
v 4.1179337502 3.6288754940 5.1967267990
v 4.1158714294 3.6714048386 5.2722420692
v 4.1786608696 3.6123523712 5.2543544769
v 5.1716380119 2.2370018959 5.3319773674
v 5.1915607452 2.1671195030 5.2937111855
v 5.1646513939 2.2027821541 5.2494683266
v 4.4553155899 3.6907191277 5.9572248459
v 4.2692661285 3.5930578709 5.3635478020
v 4.3147659302 3.5414412022 5.3860459328
v 4.2091741562 3.6180548668 5.3232660294
v 4.1591272354 3.6676509380 5.3394269943
v 4.1794667244 3.6881878376 5.3972167969
v 4.4975190163 3.4473235607 5.5452399254
v 4.4983153343 3.3980145454 5.4854850769
v 4.4475154877 3.4642612934 5.4681820869
v 4.3672041893 3.5347223282 5.4791126251
v 4.4061183929 3.5384144783 5.5435752869
v 4.0408172607 3.6255104542 5.0701322556
v 3.9473671913 3.6867301464 5.0370073318
v 4.4052548409 3.6084635258 5.6548309326
v 4.4230866432 3.5704865456 5.6019501686
v 4.3740611076 3.5808811188 5.5457534790
v 3.7893939018 3.5227646828 4.6217203140
v 4.4754800797 3.7941446304 6.1758599281
v 4.5172071457 3.7447829247 6.2245593071
v 4.5308485031 3.7018296719 6.1300401688
v 3.9282124043 3.2659111023 4.4181480408
v 3.9835674763 3.1934826374 4.4031949043
v 3.7471222878 3.9497847557 5.1865944862
v 3.7671654224 3.9176874161 5.1599936485
v 3.7487409115 3.9521176815 5.1409969330
v 3.9355685711 2.7579364777 3.8955621719
v 3.9091126919 2.7211403847 3.8382554054
v 3.8797240257 2.7853775024 3.8461949825
v 4.0524888039 3.5754194260 4.8816032410
v 4.0537977219 3.5166084766 4.8464388847
v 4.0244922638 3.5760593414 4.8442802429
v 4.0204625130 3.6098620892 4.8836731911
v 4.0406174660 3.5890307426 4.9313826561
v 3.4446513653 3.6889033318 4.4568581581
v 3.5001971722 3.7569429874 4.6001062393
v 4.3609056473 3.3582963943 5.1395750046
v 4.3709311485 3.3758492470 5.1902575493
v 4.4124269485 3.3055577278 5.1466073990
v 4.8237724304 3.0440206528 5.7445392609
v 4.7979168892 3.1097936630 5.7748203278
v 4.8210082054 3.0841543674 5.8026227951
v 4.0751066208 3.7520925999 5.3325500488
v 4.0266785622 3.7979841232 5.3588757515
v 4.1308684349 3.7412309647 5.4167113304
v 4.5098304749 3.3436491489 5.3895030022
v 4.4513502121 3.3364529610 5.2809290886
v 4.4562883377 3.4031524658 5.3771486282
v 3.6210589409 3.0880630016 3.8617820740
v 3.6184761524 3.0679676533 3.8053677082
v 3.5750572681 3.0917878151 3.8274080753
v 2.8908631802 4.2407264709 4.7254714966
v 2.9840264320 4.2339215279 4.7759594917
v 3.0579619408 4.1610884666 4.7426509857
v 4.1671447754 2.9312362671 4.3950881958
v 3.8452091217 3.4344873428 4.5681662560
v 3.7710218430 3.4404120445 4.4666366577
v 3.6825189590 3.2363290787 4.1524710655
v 4.0274839401 3.1402349472 4.3953456879
v 3.6700630188 3.0584838390 3.8664593697
v 3.6909544468 3.0304508209 3.8335068226
v 3.6535196304 3.0655279160 3.8240630627
v 3.7121078968 2.9937467575 3.8311161995
v 3.6834747791 2.9419543743 3.7787985802
v 3.6775550842 3.0008354187 3.7880458832
v 3.8535249233 2.8237504959 3.8283107281
v 3.8948910236 2.8416171074 3.9102540016
v 4.5047912598 1.7388762236 3.6648526192
v 4.5384263992 1.6825387478 3.6530954838
v 4.5258216858 1.6980454922 3.6071233749
v 4.2894334793 1.4705287218 3.1023342609
v 4.3212499619 1.5022407770 3.1778478622
v 4.3501272202 1.4234169722 3.1690762043
v 3.8133540154 2.8348498344 3.7971277237
v 3.8368341923 2.8541507721 3.8320267200
v 3.6510903835 2.8443078995 3.6927835941
v 3.6376433372 2.9009466171 3.7242407799
v 3.6991665363 2.8492360115 3.7488868237
v 3.7199203968 2.8137917519 3.7258965969
v 3.6711151600 2.7945539951 3.6511659622
v 3.3054480553 4.3757410049 5.4022636414
v 3.3231565952 4.4062676430 5.4461431503
v 3.3811898232 4.3689661026 5.4671893120
v 3.1528062820 4.2325811386 4.9193921089
v 3.1301701069 4.2291040421 4.8611583710
v 3.0841035843 4.2860884666 4.9328379631
v 3.3679068089 4.4094262123 5.5059351921
v 3.2664477825 4.4768114090 5.5062246323
v 3.3922808170 4.4297633171 5.5597252846
v 2.3226242065 3.9152846336 3.7903194427
v 2.3407468796 3.8973965645 3.7568445206
v 2.2878687382 3.8931574821 3.7272953987
v 2.0929317474 3.9464337826 3.5766150951
v 2.0318322182 3.9553871155 3.5486176014
v 3.2715063095 3.6833548546 4.2151546478
v 3.2440719604 3.7135601044 4.2536230087
v 3.2946257591 3.6936686039 4.2706232071
v 2.7600526810 4.0620303154 4.2048153877
v 2.8023183346 4.0441255569 4.2128119469
v 2.8636603355 3.9100949764 4.1525325775
v 2.7159962654 4.5788726807 5.0968222618
v 2.7327299118 4.5999126434 5.1713867188
v 2.8189172745 4.5721106529 5.1829462051
v 2.6560478210 4.7364873886 5.3131933212
v 2.6407179832 4.7495689392 5.3509969711
v 2.6953003407 4.7122201920 5.3276844025
v 2.8192667961 3.9316625595 4.1300148964
v 2.0288138390 4.6170086861 4.4094657898
v 2.0084435940 4.6229290962 4.4465293884
v 2.0501191616 4.6146712303 4.4324893951
v 2.0641665459 4.5902338028 4.3943991661
v 2.0184607506 4.6030402184 4.3840951920
v 1.9927124977 4.6146564484 4.4059939384
v 1.8296468258 3.7004017830 2.9849672318
v 1.9002560377 3.6619565487 2.9998102188
v 1.8763844967 3.6420147419 2.9354512691
v 2.5659525394 4.0488286018 4.1173319817
v 2.6270861626 3.9784355164 4.0779099464
v 2.5503280163 4.0042400360 4.0576133728
v 5.3773708344 2.4915397167 7.5911884308
v 5.4074463844 2.3926799297 7.5875525475
v 5.4003829956 2.4024636745 7.4440307617
v 3.5828404427 3.6031615734 4.4283199310
v 3.5493650436 3.6311769485 4.4442958832
v 3.5510864258 3.2032048702 3.9296362400
v 3.5225939751 3.2499294281 3.9581313133
v 3.6016058922 3.2067677975 3.9881801605
v 1.7360589504 4.4878311157 3.9876470566
v 1.7982063293 4.4730424881 3.9892425537
v 1.7582012415 4.4541711807 3.9549248219
v 2.8571949005 4.0658283234 4.3708815575
v 2.9172348976 4.0381889343 4.3673896790
v 2.8950204849 4.0001268387 4.3282494545
v 4.5252513885 3.3448698521 5.4446706772
v 2.6810169220 3.8972420692 4.0036005974
v 2.7421603203 3.8792974949 4.0159029961
v 2.7115082741 3.8607258797 3.9770290852
v 2.9518148899 3.6457452774 3.8776512146
v 2.9893684387 3.6007380486 3.8577661514
v 2.8947427273 3.6353600025 3.8165702820
v 3.0550422668 3.5804562569 3.9020049572
v 3.0337452888 3.6208245754 3.9352869987
v 3.0658679008 3.6088328362 3.9621634483
v 3.5752222538 3.3777475357 4.1808843613
v 3.5979447365 3.3977904320 4.2150192261
v 3.6741278172 3.3077156544 4.2079019547
v 4.9356336594 3.2243902683 8.0335655212
v 4.9970879555 3.1581656933 7.9719810486
v 4.9291229248 3.2591521740 8.0047378540
v 2.3177208900 3.9497346878 3.8255105019
v 2.3797113895 3.9821567535 3.8858594894
v 2.3762345314 3.9124288559 3.8322000504
v 3.1938672066 3.7142734528 4.2293868065
v 3.2295489311 3.7426433563 4.3038702011
v 2.7865447998 3.0274453163 3.0117373466
v 2.7701711655 2.9983978271 2.9840269089
v 2.7145111561 3.0665118694 2.9867157936
v 3.6657710075 4.9307870865 7.2878913879
v 3.7326989174 4.9119939804 7.3119335175
v 3.7154850960 4.8856406212 7.2598009109
v 2.7504897118 3.3769309521 3.4091603756
v 2.7586650848 3.3345007896 3.3786354065
v 2.6963100433 3.3603978157 3.3480205536
v 5.4139280319 2.3247551918 7.6212205887
v 5.4333477020 2.1866195202 7.6606569290
v 5.4280633926 2.2968299389 7.4994039536
v 3.0659003258 3.4750523567 3.7614510059
v 3.1194722652 3.4169349670 3.7458181381
v 3.0835099220 3.4477729797 3.7070138454
v 3.0741751194 3.3767814636 3.6447849274
v 3.0085878372 3.4336957932 3.6484572887
v 3.0543282032 3.4415473938 3.6715829372
v 3.6077408791 3.8409960270 4.8547849655
v 3.6360988617 3.7788095474 4.8041324615
v 3.5232160091 3.8900854588 4.8122744560
v 3.5183000565 3.9566266537 4.9122438431
v 3.5732645988 3.8942809105 4.9033589363
v 2.4701805115 3.8405270576 3.7893598080
v 2.4316477776 3.8739471436 3.7821593285
v 2.4341621399 3.8763594627 3.8241529465
v 1.6691313982 4.6127624512 4.2117586136
v 1.7150323391 4.5788946152 4.2019453049
v 1.6120489836 4.6029338837 4.1738138199
v 5.5614032745 1.9259397984 7.0924615860
v 5.5418863297 1.9794899225 7.0781679153
v 5.5378804207 1.9369256496 7.1252942085
v 5.4946389198 2.3242588043 6.6161251068
v 5.4717168808 2.3706099987 6.6278395653
v 2.5384190083 3.1215224266 2.8921182156
v 2.5401968956 3.1560654640 2.9312880039
v 2.6250104904 3.1002509594 2.9494416714
v 5.5188717842 2.0031690598 7.1121935844
v 5.5244135857 2.0211153030 7.0240397453
v 5.4590663910 2.1581239700 7.5019888878
v 5.4827957153 2.0372195244 7.5386676788
v 5.4996767044 2.0278897285 7.4228315353
v 5.4989910126 2.1735746861 7.3272137642
v 5.4886884689 2.1694507599 7.3848600388
v 5.4886617661 2.0982408524 7.3200511932
v 4.7729401588 3.1683530807 5.8333697319
v 4.7939209938 3.1336095333 5.8249640465
v 4.7725634575 3.1433582306 5.7906484604
v 4.7791514397 3.2045538425 5.8665776253
v 4.7546544075 3.2142536640 5.8069453239
v 5.5668973923 1.7886756659 6.9226837158
v 5.5846281052 1.7491457462 6.8308801651
v 5.5246248245 1.7281067371 6.0388040543
v 5.5268726349 1.7276600599 5.9844341278
v 5.5108814240 1.8125343323 6.0269041061
v 5.4929862022 2.1842556000 7.2369246483
v 5.5060358047 2.2454104424 7.3143792152
v 5.5037508011 2.1178789139 6.8907804489
v 5.4760589600 2.1867873669 6.8809647560
v 5.4819974899 2.1709332466 7.0108418465
v 5.5852751732 1.6128597260 7.2820134163
v 5.5901269913 1.5393239260 7.3672504425
v 5.6114249229 1.4769970179 7.2343149185
v 5.5469655991 1.3554077148 7.9077119827
v 5.5816793442 1.3582873344 7.8729939461
v 5.5689716339 1.4031649828 7.8779430389
v 5.6008534431 1.3903800249 7.8343300819
v 5.5999417305 1.3380048275 7.8257560730
v 5.5523834229 1.8086123466 7.5673127174
v 5.5563888550 1.8385961056 7.5146055222
v 4.9244689941 0.8701760173 9.3117504120
v 4.9674601555 0.8936589956 9.2400608063
v 4.9923396111 0.9347195029 9.2190637589
v 5.5301384926 1.7209119797 7.6410579681
v 5.5194916725 1.8116648197 7.6228342056
v 5.4953889847 1.9358726740 7.6466584206
v 5.6250200272 1.4064096212 7.1721849442
v 5.6463980675 1.3693383932 7.2224278450
v 5.5439381599 0.7856185436 7.9029846191
v 5.5633149147 0.8427735567 7.8430347443
v 5.5438566208 0.9290027618 7.9059123993
v 4.5465397835 0.8854257464 9.7703590393
v 4.5725812912 0.8382643461 9.7414455414
v 4.5876679420 0.9203889370 9.7277727127
v 5.5608496666 1.2929918766 7.8690137863
v 5.5689301491 1.2605262995 7.8025894165
v 5.5544571877 1.5756835938 7.5668473244
v 5.5454463959 1.5745786428 7.6714954376
v 5.5857853889 1.3701369762 7.5995516777
v 5.5865883827 1.1908357143 7.7022347450
v 5.5891966820 1.2072030306 7.6590671539
v 5.6479039192 1.4667223692 6.7606353760
v 5.6332035065 1.4785336256 6.6862778664
v 5.6545128822 1.5359853506 6.7121949196
v 5.6525897980 1.2732369900 7.3153953552
v 5.6259956360 1.2454696894 7.3626093864
v 5.6507110596 1.2049423456 7.3088569641
v 5.6665582657 1.2728798389 7.1216983795
v 5.6815967560 1.1647561789 7.0852794647
v 5.6743001938 1.2064681053 7.0541400909
v 5.6266808510 1.3289555311 7.3635601997
v 5.6558551788 1.3362801075 7.3081536293
v 5.6224842072 1.3915352821 7.3366394043
v 5.6430110931 1.3536725044 7.1101217270
v 5.6497836113 1.2982678413 6.9872231483
v 5.6320371628 1.3977656364 6.9761800766
v 5.5781874657 1.2845914364 7.7131962776
v 5.5912098885 1.2901819944 7.6222286224
v 5.5745525360 1.8497136831 6.9598317146
v 5.5788631439 1.8352177143 7.0264167786
v 5.5720729828 1.8064434528 6.9696664810
v 5.5672879219 1.7353788614 6.2917432785
v 5.5867638588 1.7517472506 6.3470196724
v 5.5917377472 1.6520377398 6.2954168320
v 5.3907833099 2.3974528313 6.5011749268
v 5.3788309097 2.4483981133 6.6022062302
v 5.4099369049 2.4039225578 6.5695939064
v 5.5842700005 1.8157954216 6.4996948242
v 5.5934743881 1.7703304291 6.4334259033
v 5.5832467079 1.8522033691 6.4361238480
v 5.4174175262 2.3571150303 7.0756201744
v 5.3856687546 2.4621565342 7.0495200157
v 5.4055876732 2.4242637157 7.1080870628
v 5.6156845093 1.5546587706 6.3286471367
v 5.6066989899 1.6139415503 6.4071216583
v 5.6268100739 1.5274399519 6.4352235794
v 5.5997195244 1.7167866230 6.4701738358
v 5.6073331833 1.7119474411 6.5324935913
v 5.6133460999 1.6712713242 6.4869623184
v 5.0594687462 2.8456497192 6.0250306129
v 5.0894470215 2.8267693520 6.0975070000
v 5.0856628418 2.7642705441 5.9797663689
v 5.4774174690 2.2057623863 6.5984406471
v 5.4932374954 2.2562847137 6.6093912125
v 5.4736857414 2.2226204872 6.6665816307
v 3.3745491505 5.1240701675 7.6151390076
v 3.3397755623 5.1396393776 7.5415191650
v 3.2726819515 5.1898598671 7.5497059822
v 5.5637316704 1.9717462063 6.5565233231
v 5.5684041977 1.9869126081 6.5952682495
v 5.5843424797 1.9435067177 6.6047358513
v 5.5430545807 1.9286047220 6.2847447395
v 5.5419292450 1.9323096275 6.3305258751
v 5.5582561493 1.8908778429 6.2990975380
v 5.5178289413 1.9658524990 6.3383932114
v 5.5160098076 1.9455544949 6.2599115372
v 5.6043128967 1.6862733364 6.8372526169
v 5.6038889885 1.6953170300 6.7340745926
v 5.4918222427 1.9698694944 6.2135767937
v 5.4787297249 2.0137844086 6.1672515869
v 5.4679474831 2.0779502392 6.2332658768
v 5.5746049881 1.8430476189 6.5560793877
v 5.6520752907 1.2929971218 6.2864365578
v 5.6469960213 1.3198872805 6.3577079773
v 5.6602449417 1.2108610868 6.3944153786
v 5.6845302582 1.0438177586 6.3477258682
v 5.6691193581 1.1967259645 6.3139777184
v 4.7226085663 3.3544540405 5.9091300964
v 4.6869010925 3.3490438461 5.8439769745
v 4.6740112305 3.4161405563 5.9485917091
v 5.4431610107 2.3110334873 7.1510624886
v 5.4354882240 2.3349580765 7.2194471359
v 5.4767594337 2.2321460247 7.2007417679
v 5.6103854179 1.5569227934 6.6304416656
v 5.6070642471 1.5363607407 6.5979895592
v 5.5986251831 1.6443622112 6.5905675888
v 5.6283726692 1.4382332563 6.5493454933
v 5.6189661026 1.5488865376 6.5310997963
v 5.7000837326 0.9443826079 6.3000965118
v 5.7160959244 0.8916037083 6.3386340141
v 5.7145299911 0.8191994429 6.3602147102
v 5.6986446381 0.8051309586 7.0048818588
v 5.7070960999 0.8577705622 7.0597920418
v 5.6959481239 0.7499473095 7.1482224464
v 5.5269594193 1.7215917110 5.8859982491
v 5.5680036545 1.6112233400 5.8414831161
v 5.5537319183 1.6434898376 5.8123478889
v 4.4826436043 2.4749436378 4.3326406479
v 4.4678139687 2.4676053524 4.2817959785
v 4.4555401802 2.5331330299 4.3301324844
v 5.6665253639 0.2188244164 7.2030105591
v 5.7019529343 0.1911488771 6.9927992821
v 5.7048873901 0.3138132989 7.1519589424
v 5.0389065742 0.8486702442 9.1311216354
v 5.0719203949 0.8669875860 9.0953187943
v 5.0896868706 0.9097481966 9.0943078995
v 5.6386594772 0.9863455892 7.7153410912
v 5.6389141083 0.9647290111 7.6667404175
v 5.6350049973 1.0099360943 7.6718740463
v 5.6127018929 1.0507527590 7.6757469177
v 5.6310896873 1.0284247398 7.7111654282
v 5.7340159416 0.8750065565 6.7437477112
v 5.7399792671 0.8361080289 6.7966260910
v 5.7449550629 0.8081279397 6.7463846207
v 5.7030363083 0.9570354819 6.8370766640
v 5.6908235550 0.9309838414 6.9826173782
v 5.6909937859 0.9039438963 6.9187130928
v 5.6487321854 0.7934532166 7.4791340828
v 5.6496343613 0.8718934059 7.5071167946
v 5.6495838165 0.8150085807 7.5399336815
v 5.6798686981 0.8424869180 7.2791275978
v 5.6751484871 0.7634934783 7.3422503471
v 5.6831603050 0.7043916583 7.2474370003
v 5.7120914459 0.7256066799 6.9782719612
v 5.6929178238 0.7109118700 7.1098103523
v 5.6677956581 1.1441396475 6.2510914803
v 5.6705136299 1.0865725279 6.2304859161
v 5.7403941154 0.6098842621 6.7193551064
v 5.7444396019 0.6045740247 6.6058650017
v 5.7461810112 0.6942273378 6.6303658485
v 5.3814301491 1.7636923790 5.3585338593
v 5.3746776581 1.8415117264 5.3857908249
v 5.4077715874 1.7750177383 5.4428005219
v 5.7371692657 0.7712478042 6.6734161377
v 5.5667581558 -0.0681700110 7.5269269943
v 5.5846157074 -0.0591328442 7.4634160995
v 5.5908770561 0.0089303507 7.4707345963
v 5.4911293983 -0.7793008685 7.0926837921
v 5.4754838943 -0.8406970501 7.0608677864
v 5.5040121078 -0.8223305941 7.0148458481
v 5.7311372757 0.8338760734 6.1200027466
v 5.7213544846 0.7649046183 6.1080107689
v 5.7378349304 0.8705807924 6.0450935364
v 5.7323107719 0.6852914095 6.8641629219
v 5.7358698845 0.7349641919 6.7907433510
v 5.7050619125 0.8361222744 6.8889136314
v 4.7314567566 1.7257653475 4.0032362938
v 4.6929416656 1.7854123116 3.9847288132
v 4.6968917847 1.8067991734 4.0227851868
v 5.5959782600 -0.3642544746 7.0895671844
v 5.5796661377 -0.4588980079 7.1063690186
v 5.6061587334 -0.3950190246 7.0569300652
v 5.4443235397 -0.8974432349 7.0733089447
v 5.4450230598 -0.8833061457 7.1399207115
v 5.4396877289 -0.9292474389 7.1089038849
v 5.6160717010 -0.2182831317 7.1790943146
v 5.6409659386 -0.1722088903 7.1923213005
v 5.6328859329 -0.1982905865 7.2205042839
v 5.6188135147 -0.1934269965 7.2746410370
v 5.5943946838 -0.2249585986 7.2835769653
v 5.6142039299 -0.2245667279 7.2349548340
v 5.7299194336 0.8515511155 6.4315938950
v 5.7282114029 0.7739662528 6.5061082840
v 5.6941661835 1.0543978214 6.5462741852
v 5.6965312958 1.0592091084 6.6510968208
v 5.7198166847 0.9171638489 6.7739567757
v 5.7323794365 0.8336044550 6.6382489204
v 5.6910905838 1.0082718134 6.2080578804
v 5.7072877884 0.8736338615 6.2045092583
v 5.7064094543 0.9306132197 6.1484198570
v 5.6471285820 1.2215447426 6.0588111877
v 5.6609234810 1.1262507439 6.0643167496
v 5.6563301086 1.0848567486 5.9611740112
v 5.7378520966 0.8990347981 6.0713310242
v 5.7095823288 0.9465656877 6.0948371887
v 5.7247877121 0.8818078041 6.1328315735
v 5.6702823639 0.9862626195 5.9529762268
v 5.6760740280 0.9880869985 6.0205736160
v 5.7039508820 0.9526615143 6.0273284912
v 5.6598858833 1.0375750065 6.0431656837
v 5.6699948311 1.0561022758 6.1278142929
v 5.6794705391 1.0025137663 6.1214799881
v 5.6453657150 0.8318824768 5.7555146217
v 5.6502985954 0.9259217381 5.8103966713
v 5.6556749344 0.8429816961 5.8382081985
v 5.6904373169 0.7732000351 5.9572052956
v 5.7230906487 0.8218899965 6.0240726471
v 5.6327347755 1.0588821173 5.6697959900
v 5.6325807571 1.0382814407 5.7221279144
v 5.6325221062 1.0070574284 5.6576290131
v 4.7822537422 2.7467932701 5.1263451576
v 4.7555584908 2.8002154827 5.1179618835
v 4.7453632355 2.8392758369 5.1816749573
v 5.4883298874 1.9606128931 6.1197447777
v 5.5185174942 1.8859236240 6.1281080246
v 5.5001473427 1.8900456429 6.0671839714
v 5.2265152931 1.2948124409 4.5901188850
v 5.2720293999 1.2611923218 4.6704235077
v 5.2196464539 1.1830184460 4.5273962021
v 4.8297858238 2.8516242504 5.3913860321
v 4.8555045128 2.8014011383 5.3442192078
v 4.7609386444 2.8578116894 5.2864680290
v 4.5017743111 2.3158302307 4.1652655602
v 4.5309929848 2.3949437141 4.2970738411
v 3.8375029564 2.7013609409 3.7462487221
v 3.8708658218 2.6289122105 3.7204675674
v 3.8274478912 2.6441841125 3.6981163025
v 5.0996046066 1.8026931286 4.6941089630
v 5.1461334229 1.7498131990 4.7660045624
v 5.1246900558 1.7168288231 4.6977519989
v 5.3301301003 1.5512564182 4.9523515701
v 5.3345417976 1.4614366293 4.9263253212
v 5.2921867371 1.5644392967 4.8882408142
v 4.3477649689 2.5426688194 4.2084903717
v 4.3971805573 2.5254209042 4.2163715363
v 3.4347534180 2.6319787502 3.2322032452
v 3.3883676529 2.5945491791 3.1596846581
v 3.3231303692 2.7608416080 3.2221932411
v 2.1314001083 5.6257648468 6.9573345184
v 2.1047759056 5.6472969055 6.9193191528
v 2.1175963879 5.6595716476 7.0246191025
v 2.1428387165 5.6177082062 6.9923563004
v 2.1831593513 5.6112608910 7.0115728378
v 2.1537189484 5.6047391891 6.9338483810
v 3.7365505695 2.5530500412 3.5146610737
v 3.6703276634 2.6126961708 3.4993181229
v 3.7472450733 2.6261525154 3.5670890808
v 3.9537842274 2.4229478836 3.6162655354
v 3.9193484783 2.5221765041 3.6679000854
v 3.9628956318 2.4735002518 3.6597268581
v 3.9938626289 2.4147725105 3.6387245655
v 3.9823102951 2.3803060055 3.6198716164
v 3.9142596722 2.1118273735 3.2576594353
v 3.8832623959 2.0902338028 3.1954090595
v 3.8385083675 2.1379067898 3.2195127010
v 4.2634258270 2.7488107681 4.3080921173
v 4.2839055061 2.7124466896 4.2670178413
v 4.1976222992 2.7882409096 4.2633962631
v 4.2644972801 2.6218237877 4.1908540726
v 4.2610507011 2.5870070457 4.1551508904
v 4.2231187820 2.6449968815 4.1594090462
v 4.6352491379 1.8744055033 3.9769473076
v 4.6071786880 1.8657727242 3.9410514832
v 4.5683827400 1.9251189232 3.9458014965
v 3.1876955032 4.3874673843 5.1911997795
v 3.2042825222 4.3413853645 5.1629190445
v 3.1487030983 4.3699960709 5.1440677643
v -8.4380674362 2.9047160149 5.4184179306
v -8.3842258453 3.0400066376 5.5006532669
v -8.3384494781 3.0879042149 5.3828396797
v 3.0355539322 1.2395510674 1.5619957447
v -6.6791477203 -0.9605273008 9.6612081528
v -6.6686916351 -0.8675461411 9.6942291260
v -6.7767624855 -0.9503846169 9.5997505188
v -5.5951595306 2.9494271278 1.8789649010
v -5.5984311104 2.9702100754 1.9068882465
v -5.5323104858 3.0184144974 1.9178073406
v -4.1821565628 -3.2591078281 -0.8918690681
v -4.2415189743 -3.3008050919 -0.8350771070
v -4.4180355072 -3.1947448254 -0.7557834983
v 1.1885281801 3.9803996086 2.9297356606
v 1.2212989330 3.9982676506 2.9964675903
v 1.2407046556 3.9504833221 2.9431505203
v 1.5563781261 3.6861867905 2.8080825806
v 1.5926549435 3.7220869064 2.8675348759
v 1.6517218351 3.6025023460 2.7478179932
v 0.8917030692 3.5232505798 2.0006155968
v 0.8575339317 3.5574281216 2.0567040443
v 0.9261388779 3.5536925793 2.1002223492
v 2.1545786858 3.6269993782 3.2371306419
v 2.1028647423 3.7288753986 3.3009147644
v 2.2149679661 3.5991091728 3.2823753357
v 0.3977450430 4.4982428551 3.1908259392
v 0.4432176948 4.4408264160 3.1320877075
v 0.3470235765 4.4836516380 3.0959532261
v 1.3358625174 3.1291465759 1.8314535618
v 1.4212985039 3.1152317524 1.9298830032
v 1.3964834213 3.0665600300 1.8488743305
v 0.2158935815 3.4374899864 1.4652554989
v 0.2696909308 3.4070868492 1.4842960835
v 0.2921527624 3.3906669617 1.4574754238
v 0.5387058258 4.4386634827 3.1892166138
v 0.5891723633 4.4303240776 3.1939287186
v 0.5460976362 4.3937954903 3.1275091171
v 0.5000666380 4.4071626663 3.1169333458
v 0.5402163267 4.3788080215 3.0867695808
v -0.1931131780 3.1134123802 0.8679108620
v -0.2015283704 3.0874929428 0.8405551910
v -0.2438812554 3.1267724037 0.8563987017
v 1.5640370846 3.4024238586 2.4155700207
v 1.5798585415 3.4435336590 2.4666948318
v 1.6663837433 3.4218366146 2.4910607338
v 0.6023624539 4.3913564682 3.1597750187
v 0.6533010006 4.3691172600 3.1418116093
v 0.6413646936 4.3306741714 3.1036033630
v 1.3565959930 3.0234446526 1.7090579271
v 1.3286594152 3.0179150105 1.6743242741
v 1.3025211096 3.0755636692 1.7273403406
v 2.2878766060 3.3006904125 2.8963124752
v 2.3261375427 3.2815999985 2.8913862705
v 2.3254442215 3.2267310619 2.8403112888
v 1.3585537672 3.5182352066 2.3541183472
v 1.3978521824 3.4973828793 2.3669524193
v 1.3510389328 3.4743363857 2.3095273972
v 1.2963402271 2.9689245224 1.6146070957
v 1.3404484987 2.9455301762 1.5935723782
v 1.3075053692 2.9890022278 1.6452186108
v 0.7807846069 4.4216194153 3.3155212402
v 0.7505614758 4.4061708450 3.2677559853
v 0.7106733322 4.4328165054 3.3024225235
v -0.3736109138 3.0457012653 0.6981228590
v -0.3180308938 3.0307979584 0.7154002786
v -0.3438429236 2.9975116253 0.6585744619
v 1.7313729525 2.2217254639 1.0839185715
v 1.7131948471 2.2668662071 1.1282777786
v 1.7782800198 2.2598686218 1.1537113190
v 1.2287173271 2.5689353943 1.0436224937
v 1.2356466055 2.5324752331 0.9849727154
v 1.1904358864 2.5765168667 0.9847859144
v 1.6459349394 1.8870384693 0.6262061000
v 1.5895226002 1.9036598206 0.5750209093
v 1.5539326668 1.9481329918 0.6014103889
v 0.9343705773 3.1848897934 1.5796332359
v 0.9916704893 3.1501843929 1.5570325851
v 0.9359314442 3.1368408203 1.4998383522
v 0.7871525288 3.0367856026 1.2861281633
v 0.8531680107 3.0526239872 1.3352062702
v 0.8703901172 2.9792454243 1.2743213177
v 0.8134155869 2.9303703308 1.1473873854
v 0.7355926037 2.9455912113 1.1193890572
v 0.7364905477 3.0084364414 1.1966804266
v 0.1126935780 3.8843584061 2.0218119621
v 0.0608230717 3.8800292015 2.0181081295
v 0.0665180534 3.9014253616 2.0597646236
v 0.7125313282 2.9006977081 1.0802047253
v 0.7085128427 2.8784325123 1.0435755253
v 0.6427083015 2.9219565392 1.0664536953
v -0.2692652345 3.0084731579 0.6961596608
v -0.1960151643 3.0167346001 0.7254856229
v -0.5236676335 3.2564337254 0.9654476643
v -0.5227106810 3.2181334496 0.9338983893
v -0.5513648391 3.2143530846 0.9103599787
v -3.4587829113 3.9042024612 2.0406141281
v -3.4004974365 3.8857531548 1.9690642357
v -4.7163066864 4.1405377388 2.8787579536
v -4.6902565956 4.1132178307 2.8197970390
v -4.7962670326 4.0880756378 2.8215589523
v -0.9562484026 5.3912315369 4.0800199509
v -0.9303212762 5.4335641861 4.1299648285
v -0.8711255789 5.3568902016 4.0681953430
v -0.9083976746 5.3149471283 3.9779543877
v -0.9128375649 5.3477826118 4.0386362076
v -0.1762158275 3.9847738743 2.0364332199
v -0.2484579682 4.0585947037 2.0859465599
v -0.1734161377 4.0553369522 2.1299262047
v 2.5959889889 2.2847523689 2.0150787830
v 2.6324434280 2.2644491196 2.0441877842
v 2.6400783062 2.1932678223 1.9844884872
v 1.6627709866 3.0025768280 1.9237490892
v 1.7006704807 2.9586570263 1.8957922459
v 1.5772802830 3.0218999386 1.8782153130
v 1.0093178749 2.6127486229 0.9025244117
v 1.1226769686 2.6039218903 0.9741856456
v 1.1664803028 2.5246596336 0.9082647562
v 1.5692273378 2.6770856380 1.4477729797
v 1.6327383518 2.6729676723 1.4900623560
v 1.6197774410 2.6482574940 1.4403693676
v 1.4635081291 2.5679996014 1.2187521458
v 1.4340380430 2.6300408840 1.2596316338
v 1.5196105242 2.6186006069 1.3270895481
v 0.6239076853 2.5150134563 0.5569044948
v 0.7127841711 2.5055627823 0.5920756459
v 0.6909484863 2.4798536301 0.5701200366
v 0.6890051365 2.4538812637 0.5430732965
v 1.1048891544 2.8437540531 1.2605494261
v 1.0308302641 2.8831171989 1.2433787584
v 1.0330228806 2.9203286171 1.2860820293
v 1.6344100237 2.4140896797 1.2233092785
v 1.6842492819 2.4323017597 1.2651515007
v 1.6907126904 2.3815350533 1.2326183319
v 0.7149243951 2.8023209572 0.9364883304
v 0.6624017954 2.7949008942 0.9150091410
v 0.6070536375 2.8493313789 0.9274699688
v 0.6427361965 2.1675832272 0.1741580069
v 0.6951228380 2.1501603127 0.1894499362
v 0.6742382050 2.1214447021 0.1458957046
v 1.8752003908 2.3883724213 1.3646210432
v 1.8494731188 2.4672527313 1.4505282640
v 1.9098675251 2.3895668983 1.4391036034
v 0.0809182748 2.7630248070 0.5571737289
v 0.1081422120 2.7384917736 0.5303344727
v 0.0931507871 2.7278532982 0.4931702018
v 1.5702246428 1.1602013111 -0.1667189896
v 1.5144773722 1.2254559994 -0.1444003582
v 1.5811187029 1.1972520351 -0.1251940578
v 0.6301938891 2.8995985985 1.0082256794
v 0.7396820188 2.8501644135 0.9975199699
v 0.4462836385 3.1667065620 1.2323377132
v 0.4077070951 3.1673533916 1.1953167915
v 0.4135195613 3.2195985317 1.2480092049
v -0.1334112436 3.5239291191 1.4195588827
v -0.2111311406 3.5379016399 1.4005582333
v -0.1460191011 3.5660955906 1.4577025175
v 0.6511549354 2.4287829399 0.4317939281
v 0.6765767336 2.3846147060 0.4425804019
v 0.6426047683 2.3889064789 0.4051564336
v 1.6132022142 2.2993583679 1.0372076035
v 1.6388514042 2.2984802723 1.0906143188
v 1.6885753870 2.2326123714 1.0386755466
v 0.3615818024 3.2383241653 1.2435240746
v 0.3059583306 3.2490768433 1.2529525757
v 1.5315883160 0.9346364141 -0.3841647506
v 1.6351149082 0.8797840476 -0.3208729625
v 1.5418491364 0.8689036369 -0.4248608649
v 0.3751449585 3.0473756790 1.0566579103
v 0.3000357449 3.0913233757 1.0610866547
v 0.3545104563 3.0813133717 1.0786666870
v 1.0455349684 1.8025093079 -0.0146390144
v 1.0625553131 1.7694932222 -0.0399111472
v 1.0075031519 1.7875586748 -0.0350967795
v 1.0021994114 2.5233359337 0.7339082360
v 0.9806559086 2.5287022591 0.7618130445
v 1.0312674046 2.5109467506 0.7747159004
v 0.7263635397 1.7298901081 -0.2917797863
v 0.7621288300 1.7119401693 -0.2723228633
v 0.7517267466 1.6692444086 -0.3129666448
v 1.0923708677 2.1757462025 0.4715153575
v 1.1783146858 2.1861429214 0.5324569941
v 1.1527355909 2.1323893070 0.4490069151
v -0.0542794690 2.8033497334 0.5401966572
v -0.0054250276 2.7865929604 0.5419616699
v -0.0133272531 2.7730531693 0.5044886470
v -0.2947186530 3.7277591228 1.6392532587
v -0.2823553383 3.7046353817 1.6111203432
v -0.3984303474 3.7239718437 1.6036002636
v -0.3104903102 3.6802110672 1.5433260202
v -0.3323038220 3.6995952129 1.5764584541
v -0.2816974521 2.9183170795 0.5795938969
v -0.3246098459 2.8752663136 0.5217694044
v -0.3764460087 2.8842034340 0.5057659745
v -0.9151040316 4.0113420486 1.9308111668
v -0.9399520159 4.0431923866 1.9616289139
v -0.8674850464 4.0425968170 1.9752148390
v -0.7262320518 2.5092244148 -0.0727117658
v -0.8075286150 2.5198688507 -0.0568144359
v -0.7320808172 2.5283703804 -0.0333191976
v -0.3336213827 2.8073458672 0.4046407640
v -0.3724592924 2.8351769447 0.4132733345
v -0.3565149307 2.8511707783 0.4537996054
v 1.0917805433 2.0687363148 0.3545097709
v 0.9621164203 2.0949294567 0.2996304631
v 1.0108857155 2.1308994293 0.3832924962
v -0.2338864952 2.7687714100 0.3926348388
v -0.1569721401 2.7260086536 0.3695652187
v -0.2186749876 2.6797158718 0.2967185080
v -0.9356063604 2.7686233521 0.2356127948
v -0.9635241032 2.7666184902 0.2632901371
v -0.9279987812 2.7773857117 0.2640951574
v -0.0276632123 2.7058308125 0.4409171045
v -0.0279207416 2.7350368500 0.4631940126
v 0.0357710682 2.7223665714 0.4585069120
v -1.0156676769 2.8438415527 0.3426297307
v -1.0922896862 2.8344883919 0.3445584178
v -1.0285766125 2.8782069683 0.3906511068
v -0.9947183728 2.8042697906 0.3139630854
v -1.0646109581 2.7977738380 0.2902404368
v -0.4131681025 2.7125625610 0.2558795512
v -0.4731279314 2.7391633987 0.2733931541
v -0.4354994297 2.7431013584 0.3066051900
v -0.6460258365 2.7351446152 0.2416555583
v -0.5467134118 2.6965198517 0.2166884840
v -0.5937533379 2.6861143112 0.1916372180
v -0.8175935745 2.5773944855 0.0442397930
v -0.8051295877 2.6092453003 0.0696331263
v -0.7653790712 2.5786039829 0.0232292935
v -0.6695488095 2.5458171368 -0.0080457777
v -0.7376196980 2.5486235619 -0.0021533885
v -0.7171176672 2.5847394466 0.0285059027
v -0.2615715861 2.1543388367 -0.3376629353
v -0.2990457714 2.1804685593 -0.3228049576
v -0.2922985256 2.2435886860 -0.2480184138
v -1.1727633476 2.5624914169 0.0024967827
v -1.3086112738 2.7528834343 0.2236841321
v -1.3335196972 2.7570643425 0.2445655167
v -1.3037971258 2.7301385403 0.1770323068
v -1.3367128372 2.7162106037 0.1826738566
v -0.2755054832 2.6923420429 0.2794550955
v -0.3117153049 2.0991165638 -0.4084736109
v -0.3951780498 2.1258647442 -0.4170999527
v -0.3722923994 2.1737344265 -0.3519205451
v -0.8725596666 2.7499802113 0.2118771076
v -0.8808349967 2.7170538902 0.1836248040
v -0.9237911701 2.7456827164 0.2039690912
v 0.9750187397 1.3073869944 -0.4635182023
v 1.0265911818 1.3483726978 -0.4068988562
v 1.0480607748 1.2903097868 -0.4380757213
v -1.5784218311 2.7073929310 0.1602104604
v -1.5577448606 2.7301092148 0.1858508587
v -1.5209680796 2.7100946903 0.1745057255
v -1.2288756371 2.7602705956 0.2377047539
v -1.2540258169 2.7500710487 0.1996001750
v -1.2784980536 2.7635507584 0.2199512422
v -0.9309927821 2.8105559349 0.3247617781
v -0.9345853925 2.7850050926 0.2963732183
v -0.8775250316 2.8579661846 0.3627560437
v -0.8543205261 2.9006218910 0.4056189656
v -0.9341087341 2.9235754013 0.4325505495
v -1.2078971863 2.9067735672 0.4116743803
v -1.1624904871 2.9463062286 0.4685094357
v -1.0576350689 2.7511718273 0.2302993536
v -1.4834520817 2.7502520084 0.2247662991
v -1.4537851810 2.7584757805 0.2124105841
v -1.4883978367 2.7067112923 0.1721809506
v -1.0189108849 2.7424230576 0.2327510864
v -1.0129485130 2.7755093575 0.2847279608
v -0.7017333508 2.6785638332 0.1582462192
v -0.7306247950 2.6422953606 0.0953798667
v -0.7889892459 2.6510114670 0.1290599853
v -1.0775444508 2.5631639957 0.0004718791
v -1.1218507290 2.5693950653 -0.0010744715
v -1.0859948397 2.6100924015 0.0733210742
v -1.3013682365 2.3009936810 -0.3444050550
v -1.3829160929 2.3176746368 -0.3106559515
v -1.3205044270 2.3208725452 -0.3104538321
v -1.8817201853 2.5911026001 0.0401694253
v -1.9502909184 2.6012520790 0.0681775212
v -1.9017206430 2.6278393269 0.0657249838
v -1.6060279608 2.3866932392 -0.2278055549
v -1.5473453999 2.3814885616 -0.2311650962
v -1.6100654602 2.3660409451 -0.2828611434
v 3.0328476429 0.4466111958 0.9437346458
v 3.0404469967 0.3574581146 0.8723407388
v -2.4164986610 2.8761901855 0.4122259021
v -2.3301460743 2.9105494022 0.4498214424
v -2.3415513039 2.8447334766 0.3992241323
v -1.4716928005 2.3014292717 -0.3035276234
v -1.5038523674 2.3153469563 -0.2803385854
v -1.4952845573 2.3506081104 -0.2503769398
v 1.1232881546 1.3994739056 -0.3081821501
v 1.1284599304 1.3545336723 -0.3197512627
v 1.2205216885 1.4442802668 -0.2135051638
v 1.1935954094 1.4721993208 -0.2433368266
v 1.1882679462 1.4900650978 -0.2016097009
v 1.0463935137 1.5168769360 -0.2343195081
v 1.0609023571 1.4758871794 -0.2839793265
v 1.0207432508 1.4559855461 -0.3144174218
v -0.0196608566 2.2776565552 -0.0995005071
v -0.0716673508 2.2785248756 -0.1070913523
v -0.0896146968 2.3244888783 -0.0792012438
v 2.0051896572 0.3140708804 -0.3698681295
v 1.8980541229 0.3751745820 -0.4413753152
v 1.9136353731 0.4522526562 -0.3536099792
v 1.5043078661 1.0236009359 -0.3377063870
v 1.3502960205 1.1019319296 -0.4013491869
v 1.0904530287 0.8360384107 -0.8175299168
v 1.1147959232 0.9750080705 -0.6855664849
v 1.2313294411 0.8155186772 -0.7312627435
v 0.3170279860 1.9697098732 -0.2501639724
v 0.3056315780 1.9301719666 -0.3003814220
v 0.9105216265 1.1498048306 -0.6937934160
v 0.8961230516 1.1026887894 -0.7194594145
v 0.8065418005 1.1354615688 -0.7251177430
v 0.8996625543 1.3007985353 -0.5531820059
v 0.9004961252 1.2465453148 -0.5807210207
v 0.8440799713 1.2887125015 -0.5847030282
v -1.1664979458 2.2033402920 -0.4476369619
v -1.1202409267 2.2222967148 -0.4418355823
v -1.1210368872 2.1699042320 -0.4957835078
v 0.2181404084 2.5994448662 0.4220732152
v 0.1678894162 2.6091423035 0.3840008974
v 0.1485280395 2.6688809395 0.4483436644
v 1.0352455378 1.0772253275 -0.6893688440
v 1.0049872398 1.1113337278 -0.7009856105
v 1.0002365112 1.0567190647 -0.7153030634
v 0.9635991454 1.1147140265 -0.7102774382
v 0.5885767937 1.3411200047 -0.6780135036
v 0.6340467930 1.2869297266 -0.6899121404
v 0.5629757643 1.3109518290 -0.7194258571
v 1.7408094406 0.2893857360 -0.6571254730
v 1.7916231155 0.2692704201 -0.6227697134
v 1.8135056496 0.2193710059 -0.6558701396
v -0.1097997651 2.2598724365 -0.1477054209
v -0.1447535753 2.3257019520 -0.1013366282
v -2.0105264187 1.6135522127 -0.9884865880
v -1.9406155348 1.6217485666 -0.9867225885
v -1.9447537661 1.5532078743 -1.0550518036
v -1.8087515831 0.8976125717 -1.5829737186
v -1.8453601599 0.8604071736 -1.5954769850
v -1.8876197338 0.8947741985 -1.5770776272
v 0.8108264804 0.7965525389 -1.0247280598
v 0.8393744230 0.8808078170 -0.9291653037
v 0.9363552332 0.7608476281 -0.9851868153
v 0.3742821515 1.2326737642 -0.8979274035
v 0.3083447814 1.1981152296 -0.9553624392
v 0.2843697369 1.2742103338 -0.8972220421
v 0.7126899958 0.6983634830 -1.1750237942
v 0.7925219536 0.7035346627 -1.1260840893
v 0.7863531113 0.6308702230 -1.2184414864
v 0.6991153359 3.1172206402 1.3225255013
v 0.6409338117 3.1459610462 1.3125813007
v 0.6836199760 3.1755540371 1.3597750664
v 0.4445440769 1.1777034998 -0.9203690886
v 0.4080331028 1.1709225178 -0.9459918141
v 0.3453338146 1.1644051075 -0.9784734249
v -0.2942578495 1.4966286421 -0.9988864660
v -0.3742637634 1.5584456921 -0.9729559422
v -0.3603888154 1.6143468618 -0.9243664145
v 0.6064892411 0.6766146421 -1.2327170372
v 0.5561432838 0.6969844103 -1.2562637329
v 0.5979503989 0.7169023156 -1.2235732079
v -0.9476896524 -1.3239188194 -2.4984710217
v -0.8796259165 -1.3315526247 -2.5007553101
v -0.9207174778 -1.3124806881 -2.6061484814
v -1.2093510628 2.1304669380 -0.5350215435
v -1.2549078465 2.1593666077 -0.4918500185
v -1.2230908871 2.1754374504 -0.4760202765
v 1.2192327976 2.3908467293 0.8032389879
v 1.2750201225 2.3375406265 0.7884492874
v 1.2079778910 2.3242568970 0.7122302055
v -0.3279905915 1.9009884596 -0.6240342855
v -0.2733396292 1.8618980646 -0.6498415470
v -0.4730837643 1.6943353415 -0.8910349011
v -0.4267612696 1.7460972071 -0.8129085302
v -0.3868706226 1.7212318182 -0.8400342464
v -2.2197079659 1.6242917776 -0.9127998352
v -2.1258640289 1.6402758360 -0.9335529208
v -2.1640646458 1.5974154472 -0.9710098505
v -0.2147046328 1.6734602451 -0.8031371832
v -0.2332215607 1.6339941025 -0.8529567122
v 1.7898184061 1.9445952177 0.8195896149
v 1.6964008808 2.0246922970 0.8149966598
v 1.7352499962 2.0237092972 0.8537279367
v -0.3870218694 1.7901616096 -0.7734540701
v -1.9963357449 2.3245067596 -0.2912111282
v -2.0285305977 2.3622994423 -0.2370075881
v -1.9739602804 2.3642218113 -0.2327103764
v -1.1178326607 1.5677267313 -1.1484180689
v -1.1374043226 1.6062638760 -1.1181093454
v -1.3769757748 2.2576789856 -0.3798653185
v -1.4418649673 2.2269124985 -0.4008873701
v -1.5025362968 2.2655549049 -0.3619636297
v -1.5495271683 2.3030338287 -0.3205253780
v -1.0334206820 2.1664600372 -0.4949492216
v -1.0596072674 2.1372160912 -0.5498695374
v -3.4790425301 3.0874590874 1.0048573017
v -3.4524168968 3.0420746803 0.9852007627
v -3.5591931343 3.0251188278 0.9888610244
v -1.7431907654 2.2655277252 -0.3404325545
v -1.6869779825 2.2684259415 -0.3537574410
v -1.7208341360 2.2306962013 -0.3752580583
v -1.7756826878 2.2095947266 -0.3982561827
v -1.8071393967 2.1653671265 -0.4509688020
v -0.6987131238 2.4626057148 -0.1261088699
v -0.6244843602 2.4523825645 -0.1067483872
v -0.7014582753 2.3716135025 -0.2429401577
v 0.6419113874 2.3250520229 0.3550754786
v 0.6697236896 2.3460583687 0.4008015096
v 0.7337698936 2.3194379807 0.4134917855
v -1.4185544252 1.5689918995 -1.1218801737
v -1.4243378639 1.6441054344 -1.0503602028
v -1.3650691509 1.6458318233 -1.0496804714
v -1.2742004395 2.3792643547 -0.2479388416
v -1.3225914240 2.4061830044 -0.1922385842
v -1.2293906212 2.4227325916 -0.2038030326
v 0.1691464186 1.9202506542 -0.3543878198
v 0.2063262761 1.9125187397 -0.3395507038
v 0.2141910493 1.8787957430 -0.3906376064
v -1.6738469601 2.0014297962 -0.6715937257
v -1.7287325859 1.9982403517 -0.6730126739
v -1.7028541565 2.0210580826 -0.6347950101
v -2.4594469070 2.4813280106 -0.0383171551
v -2.5318350792 2.4737689495 -0.0324126706
v -2.4802665710 2.4986596107 -0.0015351699
v -1.7847149372 1.9917954206 -0.6347585320
v -1.7973220348 1.9531525373 -0.6792520285
v -1.8310092688 1.9837272167 -0.6447027922
v -1.8155430555 2.1421008110 -0.4781275988
v -1.7705852985 2.1496396065 -0.4766041636
v -2.1341290474 1.9970319271 -0.6047915220
v -2.1646451950 2.0235648155 -0.5818927288
v -2.1337659359 2.0576047897 -0.5596863627
v -0.8202213049 2.2742471695 -0.3579459190
v -0.8408868313 2.3195788860 -0.3245739937
v -0.7400708199 2.2625916004 -0.3693478107
v -1.5597143173 2.2304110527 -0.4179208875
v -1.4845693111 2.1987884045 -0.4539343715
v -1.6307958364 2.2023143768 -0.4574972987
v -1.8400647640 1.3445214033 -1.2453393936
v -1.9162048101 1.3922947645 -1.1880372763
v -1.8159137964 1.3955357075 -1.2016485929
v -1.1838161945 1.6174709797 -1.1037559509
v -1.2282228470 1.5386756659 -1.1804437637
v -1.4147948027 1.7001147270 -0.9876691103
v -1.3494459391 1.7386460304 -0.9634784460
v -2.8073103428 1.4890217781 -0.9092044234
v -2.7089507580 1.5019396544 -0.9074388742
v -2.7810056210 1.4729163647 -0.9359177351
v -2.3193647861 1.7524577379 -0.7636322379
v -2.2738406658 1.7692278624 -0.7694122195
v -2.2888159752 1.7401745319 -0.8082487583
v -1.4516646862 1.6123306751 -1.0746961832
v -1.5148309469 1.5954334736 -1.0685801506
v -1.5016916990 1.6661362648 -1.0166809559
v -0.7720698118 1.2204488516 -1.4397671223
v -0.8442064524 1.2902275324 -1.4108979702
v -0.7883081436 1.3447856903 -1.3707084656
v -0.0459196717 -0.4762350321 -2.0937006474
v -0.1126798093 -0.4733059704 -2.1206486225
v -0.1377982348 -0.4279486239 -2.0849714279
v -0.2764593363 1.2173207998 -1.2276504040
v -0.2278513610 1.2763803005 -1.1514929533
v -0.1457410902 1.2061133385 -1.1694488525
v -1.3574333191 0.4025471509 -1.8582811356
v -1.3973087072 0.3565733433 -1.8861197233
v -1.4997861385 0.3346813321 -1.8951200247
v -0.3223976791 -0.7428463697 -2.2670984268
v -0.2810779810 -0.7921028137 -2.2817745209
v -0.4091312587 -0.8062584400 -2.2893986702
v -0.8970569372 1.1777830124 -1.4743814468
v -0.8303171992 1.1768116951 -1.4620120525
v -0.8580930829 1.0982204676 -1.5052161217
v -0.5465629697 1.3441642523 -1.2554967403
v -0.6316887140 1.3805187941 -1.2744312286
v -0.6057643890 1.4212096930 -1.2268244028
v -1.1636085510 0.9951154590 -1.5417703390
v -1.2558873892 1.0050618649 -1.5301859379
v -1.2023397684 1.0596657991 -1.5117361546
v -1.1404635906 1.9484792948 -0.7599501610
v -1.1463658810 1.9070317745 -0.7928916216
v -1.2597472668 1.9083272219 -0.7934742570
v -1.0373082161 0.9904053211 -1.5552272797
v -1.1049835682 0.9407396317 -1.5742694139
v -0.3902726173 -0.3433289528 -2.0558083057
v -0.3799517751 -0.3119803667 -2.0391201973
v -0.3102831244 -0.3447419405 -2.0586388111
v -0.3740490377 -0.4180264175 -2.1041631699
v -0.2580356598 -0.4133532345 -2.0879945755
v -1.2015824318 1.4249368906 -1.2930969000
v -1.1546621323 1.3236742020 -1.3849275112
v -1.2827284336 1.3319529295 -1.3543761969
v -1.1569021940 1.5238308907 -1.2039008141
v -1.0895401239 1.4725706577 -1.2549540997
v 0.5155562758 1.4450299740 -0.6267630458
v 0.4898833930 1.4869053364 -0.6028977036
v 0.5441470146 1.4744665623 -0.5841132402
v -0.2443254441 -1.4001498222 -2.3101348877
v -0.1891283542 -1.4161499739 -2.3318016529
v -0.2496275157 -1.4105521441 -2.3744964600
v -1.3585643768 1.1926729679 -1.4262624979
v -1.3271418810 1.1814258099 -1.4418349266
v -1.3586913347 1.1524345875 -1.4568271637
v -2.8363864422 0.2081557810 -1.9161523581
v -2.9067883492 0.1780680418 -1.9140713215
v -2.8987512589 0.2210759521 -1.9078232050
v -1.4830300808 -1.3659238815 -2.2814545631
v -1.4964153767 -1.3515967131 -2.2667744160
v -1.4607677460 -1.3227928877 -2.2704324722
v -2.7430818081 0.7753143907 -1.5166357756
v -2.8797781467 0.7715515494 -1.4915652275
v -2.7189300060 0.8348799944 -1.4628130198
v -1.6657297611 0.8424979448 -1.6261895895
v -1.5922250748 0.8271929622 -1.6394661665
v -1.6416571140 0.7813498974 -1.6677092314
v -1.2656468153 0.9081112146 -1.5865118504
v -1.2031064034 0.8766226768 -1.6168272495
v 1.5208718777 0.4275942445 -0.7985666990
v 1.5922112465 0.3171529174 -0.8105410337
v 1.4401671886 0.4290781021 -0.8867731690
v -2.0842847824 -1.7903342247 -2.0257763863
v -2.0738887787 -1.8601970673 -2.0579340458
v -2.1177575588 -1.8802694082 -2.0000224113
v -0.0503321514 0.6988942027 -1.5758109093
v 0.0009455746 0.6863046885 -1.5731264353
v -0.0280512813 0.6587547064 -1.6086533070
v -0.1190733537 1.0399708748 -1.3087714911
v -0.0582704172 1.0428946018 -1.2860716581
v -0.0422342084 0.9983045459 -1.3210415840
v -0.1691869497 2.2677340508 -0.1839341521
v -0.2273694873 2.3275542259 -0.1440259367
v -2.3556368351 0.5443215966 -1.7546527386
v -2.3240308762 0.5049872398 -1.7832431793
v -2.3961453438 0.5072129965 -1.7727715969
v -2.3978812695 0.5615248680 -1.7197051048
v -2.3899555206 0.5336561203 -1.7543421984
v 0.4234808385 -0.4570593834 -1.9964089394
v 0.3270613253 -0.4917206764 -2.0263051987
v 0.3019694388 -0.4034412205 -1.9975534678
v -1.3523402214 -1.3501913548 -2.3569264412
v -1.3693199158 -1.3187818527 -2.3184392452
v -1.2820031643 -1.3137428761 -2.3384406567
v 3.3313059807 0.1002539247 1.1096285582
v 3.2893421650 0.1312831044 1.0621740818
v 3.2892186642 0.2111969590 1.1088643074
v 0.7867692709 -0.9867200851 -1.9649276733
v 0.8340262175 -0.9619355202 -1.9644695520
v 0.8485361934 -1.0115766525 -1.9551446438
v 3.5225522518 -4.3241033554 3.6247038841
v 3.5438361168 -4.2663912773 3.5766370296
v 3.5539484024 -4.2853975296 3.6568183899
v 4.2851614952 -2.9599907398 7.4331274033
v 4.3279943466 -2.9371161461 7.3989391327
v 4.3098397255 -2.8936362267 7.4852085114
v 2.7342946529 -5.1350040436 4.0521659851
v 2.7253186703 -5.1674780846 4.0018773079
v 2.9566569328 -4.6864323616 2.6209321022
v 2.9446005821 -4.6969876289 2.5818336010
v 2.9799168110 -4.6466035843 2.5701670647
v 3.0061035156 -4.5879893303 2.5634715557
v 2.9654412270 -4.6292524338 2.5259008408
v 2.9373745918 -4.6164031029 2.4690701962
v 2.9052152634 -4.7277345657 2.6213674545
v 2.8585846424 -4.7738795280 2.6217844486
v 2.8970160484 -4.7137742043 2.5376925468
v 2.6245737076 -5.1751136780 3.0551145077
v 2.6507499218 -5.1292467117 3.0507717133
v 2.6494235992 -5.1769890785 3.1161291599
v 1.6219722033 -5.9295635223 3.8007345200
v 1.5237481594 -5.9747672081 3.8747537136
v 1.5139631033 -5.9855422974 3.8009817600
v 1.8009035587 -5.3894867897 1.6872522831
v 1.8222125769 -5.3643355370 1.7152727842
v 1.7518110275 -5.4559316635 1.7822593451
v 1.6511712074 -5.3053374290 1.2268539667
v 1.7751399279 -5.1809258461 1.1712163687
v 1.7322649956 -5.2630004883 1.2938714027
v 0.0744194910 -6.3443531990 1.4715784788
v -0.0283377469 -6.3775129318 1.4287666082
v 0.0401225910 -6.3379549980 1.3629605770
v -0.0703150406 -6.7065458298 3.1494402885
v -0.1116662100 -6.7288022041 3.1312465668
v -0.0735284239 -6.6991434097 3.0837349892
v 0.8032798171 -6.2210025787 2.4019002914
v 0.8673324585 -6.2106089592 2.5201218128
v 0.6703745723 -6.2920413017 2.4394950867
v 0.8078967929 -6.1468081474 2.1426951885
v 0.8753368855 -6.1097226143 2.0985748768
v 0.8897652030 -6.1104741096 2.1691417694
v 0.1629199684 -6.5939450264 2.7527360916
v 0.2191469073 -6.5566873550 2.7221946716
v 0.1853621006 -6.5809564590 2.7900428772
v -0.5620497465 -6.6706323624 1.7142865658
v -0.5962533951 -6.7064270973 1.7674781084
v -0.7094343901 -6.7568378448 1.8325297832
v -0.4794650972 -6.8145608902 2.8836431503
v -0.4590609074 -6.8273534775 2.9489626884
v -0.5546793342 -6.8538436890 2.9517266750
v -1.8217228651 -7.1602792740 2.1702113152
v -1.7875487804 -7.1445174217 2.0125184059
v -1.7651056051 -7.1690979004 2.1420686245
v -0.9640141129 -6.8704786301 1.8060028553
v -0.9240163565 -6.8644633293 1.8826692104
v -0.9767292738 -6.9068078995 1.8972971439
v 0.9744096994 -5.7539501190 1.2570381165
v 0.8310254216 -5.8637843132 1.3133064508
v 0.9090586901 -5.8076109886 1.2471837997
v 0.2103667706 -6.2408318520 1.4872475863
v 0.2920145690 -6.1829023361 1.4077334404
v 0.2856397331 -6.2144498825 1.5271539688
v 0.3198101223 -6.0672173500 1.0826271772
v 0.2440419793 -6.1293783188 1.0869784355
v 0.2671470642 -6.0855736732 1.0203597546
v -0.8694569468 -6.7414989471 1.4514648914
v -0.9573683739 -6.7957215309 1.4695358276
v -0.9793024063 -6.7696533203 1.3619973660
v 0.2348133773 -6.2128162384 1.3506323099
v -1.6222683191 4.9712910652 3.2728531361
v -1.5725185871 4.9306230545 3.2140226364
v -1.6097185612 4.9253978729 3.1871848106
v 0.4724762440 -1.6756738424 -2.1901977062
v 0.4999871552 -1.7658721209 -2.1749656200
v 0.4011815190 -1.7765703201 -2.2157127857
v 1.0698570013 -0.2187994719 -1.6834526062
v 1.0924049616 -0.2947241068 -1.7084665298
v 0.9171864986 -0.3070132136 -1.7875758410
v -0.3469353318 -1.4100855589 -2.3531532288
v -0.3595463336 -1.3995438814 -2.3316230774
v 0.4529340565 -1.9783838987 -2.4597692490
v 0.4813908041 -2.0333378315 -2.3947494030
v 0.5710815191 -2.1267156601 -2.4320416451
v 0.4379117191 -1.9884167910 -2.3324620724
v 0.3947024941 -1.9397790432 -2.3032844067
v 0.4509556890 -2.0013782978 -2.2818963528
v 0.3798714876 -1.9266469479 -2.3511037827
v 0.3555195332 -1.8823673725 -2.3287527561
v 1.1366753578 -1.1596918106 -1.8305476904
v 1.1285511255 -1.0926289558 -1.8340438604
v 1.2199351788 -1.1424353123 -1.7992541790
v 0.3547026515 -1.2360428572 -2.1939246655
v 0.3416571617 -1.3564759493 -2.2022995949
v 0.2597068250 -1.2889270782 -2.2158422470
v 0.6849755049 -0.6470608711 -1.9664845467
v 0.5760735273 -0.6539545655 -2.0033187866
v 0.6577343941 -0.5669562817 -1.9611940384
v 0.2353327274 -1.6778502464 -2.3158848286
v 0.2484109104 -1.7209246159 -2.3496010303
v 0.2054363787 -1.6282074451 -2.4856088161
v 0.1690601557 -1.5905503035 -2.5493621826
v 0.1849871129 -1.6073071957 -2.4403095245
v 0.2135728598 -1.6139123440 -2.2942221165
v 0.2147650272 -1.6451746225 -2.3796370029
v 0.1792433262 -1.5877043009 -2.3171360493
v 0.4928648472 -2.0416865349 -2.2809946537
v 0.3574875593 -1.8679938316 -2.2938838005
v -0.4812111855 -1.2044589520 -2.2539992332
v -1.9021215439 -7.1019859314 1.9611574411
v -1.8610249758 -7.1123166084 1.9260649681
v -1.8209791183 -7.1348176003 1.9330872297
v -1.1233172417 -6.9594674110 1.9312967062
v -1.2061038017 -6.9948253632 1.9375735521
v -1.1313157082 -6.9497623444 1.8377729654
v -0.0007841128 -6.6058382988 2.5561320782
v -0.0187984426 -6.6287765503 2.6431093216
v -0.1473490149 -6.6827263832 2.7219226360
v -4.1600899696 -5.0931735039 8.5629634857
v -4.3172888756 -4.9743294716 8.6884899139
v -4.3380837440 -5.0495171547 8.5563211441
v 3.9980573654 1.8553216457 3.0884127617
v 3.9415054321 1.8717410564 3.0481367111
v 3.8798468113 1.9431387186 3.0339303017
v 3.0250685215 2.3767421246 2.5688729286
v 3.0496866703 2.3360958099 2.5432124138
v 3.0044391155 2.3714766502 2.5046713352
v 1.8640425205 3.7542006969 3.1093742847
v 1.8950040340 3.7637462616 3.1478135586
v 1.9278255701 3.7019484043 3.0929083824
v 2.6187918186 3.2792966366 3.2115228176
v 2.6505753994 3.2410573959 3.1690881252
v 2.5811600685 3.3002526760 3.1894674301
v 4.9819622040 3.3047454357 7.9155397415
v 4.9836988449 3.2650198936 7.9525690079
v 3.9395654202 1.6247732639 2.8258750439
v 3.9427580833 1.5723428726 2.7972612381
v 3.8746862411 1.6565018892 2.7961969376
v 1.8042962551 2.9671840668 2.0296802521
v 1.8827654123 2.9232995510 2.0562222004
v 1.8452290297 2.9292531013 2.0299696922
v 1.7950050831 4.0257935524 3.4620046616
v 1.7811125517 4.0051908493 3.4079396725
v 1.7026920319 4.0484366417 3.3980162144
v 1.8751721382 3.8433988094 3.2279648781
v 1.8975034952 3.8620071411 3.2836089134
v 1.9443025589 3.7836387157 3.1871714592
v 2.5056052208 2.8181412220 2.5308218002
v 2.4491648674 2.8597874641 2.5536346436
v 2.5092096329 2.8561127186 2.5621232986
v 2.5651326180 2.9852533340 2.7740483284
v 2.5543379784 3.0336675644 2.8126041889
v 2.6121788025 2.9369101524 2.7549061775
v 3.4908611774 0.6060507894 1.6220984459
v 3.5128381252 0.6450226307 1.6854007244
v 3.5586013794 0.5577732325 1.6532275677
v 3.3472080231 2.2836453915 2.8432145119
v 3.4059686661 2.2880620956 2.8882608414
v 3.3537113667 2.2362413406 2.7974128723
v 1.8987833261 2.1575827599 1.1543556452
v 1.9730662107 2.0868289471 1.1535818577
v 1.9109103680 2.1177902222 1.1181738377
v 3.1927862167 2.7844922543 3.1272971630
v 3.1441659927 2.7944698334 3.0871877670
v 3.1645510197 2.8327786922 3.1149387360
v 3.5824255943 2.3119883537 3.1266527176
v 3.6383004189 2.2821731567 3.1251101494
v 3.5878536701 2.2709085941 3.0801670551
v 2.8379297256 3.4964990616 3.6064510345
v 2.8584556580 3.4410042763 3.5557916164
v 2.8098773956 3.4471673965 3.5325870514
v 2.6905815601 3.4728009701 3.5300936699
v 2.6908254623 3.4528105259 3.4957985878
v 2.6231608391 3.5005772114 3.5192723274
v 2.5473618507 2.0848941803 1.7556153536
v 2.5762021542 2.1078495979 1.8231618404
v 2.6245636940 2.0963382721 1.8529630899
v 2.8330578804 2.6303765774 2.6359963417
v 2.8377103806 2.5546035767 2.5618076324
v 2.7740812302 2.6514749527 2.5673959255
v 2.5824275017 2.6037497520 2.3420004845
v 2.5999875069 2.5469775200 2.3290524483
v 2.5199642181 2.6037721634 2.3055372238
v 3.3359086514 1.4873144627 2.0868597031
v 3.3414118290 1.5351729393 2.1201505661
v 3.3943209648 1.4940888882 2.1611130238
v 2.0427603722 1.8195153475 0.9449543357
v 2.1115281582 1.7981772423 0.9681456089
v 2.9501564503 2.6500644684 2.7955574989
v 2.9984867573 2.6583607197 2.8382396698
v 2.9713869095 2.5749061108 2.7603077888
v 3.4586093426 1.0569070578 1.8922480345
v 3.3782663345 1.0980987549 1.8600876331
v 3.4468927383 1.1212898493 1.9342105389
v 2.9184007645 0.9262644649 1.1840593815
v 2.9000689983 0.8775923252 1.1083987951
v 2.8270335197 0.9122626185 1.0535659790
v 2.7370996475 2.5157210827 2.4387340546
v 2.7135338783 2.5051846504 2.4140996933
v 2.6951565742 2.5595521927 2.4451591969
v 0.9269129038 4.3850650787 3.3965990543
v 0.9065029621 4.4000892639 3.4054927826
v 0.9350008368 4.4102234840 3.4207875729
v 3.4879500866 1.8980909586 2.6375412941
v 3.4178285599 1.9279096127 2.5957195759
v 3.4694206715 1.9333982468 2.6762421131
v 3.5043685436 2.2654509544 2.9442400932
v 2.2118949890 2.9422912598 2.3718113899
v 2.1886677742 2.9167563915 2.3281767368
v 2.1502397060 2.9774961472 2.3594734669
v 2.8021337986 2.5511326790 2.5118710995
v 2.8569319248 2.4787013531 2.5191011429
v 2.5364024639 1.4769299030 1.2217988968
v 2.4491512775 1.6216763258 1.2208161354
v 2.5241224766 1.6251566410 1.3505401611
v 2.3463120461 2.1547234058 1.6185739040
v 2.3091139793 2.1274180412 1.5579400063
v 2.2912359238 2.1752977371 1.5860123634
v 2.5596394539 1.9043161869 1.5756231546
v 2.5651390553 1.8341009617 1.5201989412
v 2.4752640724 1.8787010908 1.4675915241
v 1.9873774052 2.6986269951 1.8972839117
v 1.9752265215 2.7558212280 1.9419244528
v 2.0501036644 2.7301344872 1.9539124966
v 2.1420726776 2.4063222408 1.6559482813
v 2.2306647301 2.4091768265 1.7496736050
v 2.4239938259 1.6853343248 1.2464058399
v 2.3889884949 1.7651793957 1.2901930809
v 2.4666154385 1.6590360403 1.3020930290
v 2.1749668121 2.5359873772 1.8326421976
v 2.4052832127 1.8048872948 1.3440142870
v 2.3555905819 1.8259060383 1.2778725624
v 2.3238286972 1.9251312017 1.3409533501
v 1.2869658470 2.7543213367 1.3339672089
v 1.3315126896 2.7356219292 1.3461301327
v 1.3308172226 2.6684951782 1.2427867651
v 1.9730691910 3.2227468491 2.4869227409
v 2.0294370651 3.2162413597 2.5315320492
v 2.0075163841 3.1798729897 2.4503002167
v 1.9333962202 3.2149524689 2.4730327129
v 1.9714239836 3.1793777943 2.4220235348
v 2.3438758850 2.0391726494 1.4707530737
v 2.3442225456 2.0075337887 1.4301515818
v 2.2760829926 2.0309705734 1.3981363773
v 2.2310395241 2.1478266716 1.5001249313
v 2.1812770367 2.1616628170 1.4456082582
v 2.1823704243 2.2424006462 1.5289598703
v 2.0921695232 2.5353906155 1.7540447712
v 2.1654925346 2.4928865433 1.7693538666
v 2.0447001457 2.2656421661 1.4178498983
v 2.0058560371 2.3225760460 1.4461345673
v 2.0646591187 2.3113222122 1.4636237621
v 1.0546541214 1.8451473713 0.1113330126
v 1.8605043888 2.3123676777 1.2750486135
v 1.9087011814 2.2764844894 1.2748330832
v 1.9113910198 2.2345762253 1.2249246836
v 1.4054414034 2.9721126556 1.7003101110
v 1.3494827747 2.9891433716 1.6651883125
v 1.1065893173 2.7993252277 1.2192996740
v 1.0772050619 2.7982747555 1.1773643494
v 1.0358254910 2.8447470665 1.2173736095
v 1.9614382982 2.2321286201 1.2898521423
v 1.9334666729 2.1720581055 1.1989083290
v 2.2583904266 1.8038299084 1.1884903908
v 2.2568247318 1.7745426893 1.1487592459
v 2.2281510830 1.8284432888 1.1882933378
v 2.3354961872 2.4446361065 1.8887702227
v 2.3540816307 2.3796381950 1.8433519602
v 2.2911148071 2.4461550713 1.8369472027
v 2.2147269249 1.8135743141 1.1322671175
v 2.1316123009 1.9213153124 1.1194924116
v 2.1630258560 1.8540787697 1.1125617027
v 2.0914602280 1.8601393700 1.0132026672
v 2.1929295063 1.7772009373 1.0620659590
v 1.6515798569 1.1656233072 -0.0777873695
v 1.6073032618 1.2077283859 -0.0647867993
v 1.7107402086 1.1811566353 0.0117592560
v 3.6507592201 0.8861874938 1.9868521690
v 3.7116107941 0.8725777864 2.0149250031
v 3.6657161713 0.8212184906 1.9625395536
v 3.9468660355 1.4338738918 2.6749958992
v 3.9083254337 1.4375454187 2.6554403305
v 3.8703460693 1.5049148798 2.6667799950
v 3.7234587669 1.5404654741 2.5913901329
v 3.7447910309 1.5116893053 2.5642738342
v 3.7003293037 1.5645066500 2.5722887516
v 4.1252393723 1.1380636692 2.6419618130
v 4.1883606911 1.1432372332 2.7343671322
v 4.1481738091 1.0888266563 2.6452944279
v 3.9793584347 1.7200558186 2.8913254738
v 4.0307307243 1.6399817467 2.9054539204
v 3.9548978806 1.7057650089 2.8529336452
v 4.4739046097 0.6971992254 2.8167901039
v 4.3951134682 0.7544770837 2.7388763428
v 4.4318947792 0.8655600548 2.8704421520
v 4.4157009125 0.6996098757 2.7171299458
v 4.4858932495 1.7458522320 3.5941739082
v 4.4433279037 1.7996964455 3.6091187000
v 4.3508791924 0.8924516439 2.7406845093
v 4.3411912918 0.8632299304 2.7073020935
v 4.2859153748 0.9176727533 2.6578209400
v 2.9270176888 1.4133335352 1.5780090094
v 2.8842773438 1.4216654301 1.5356290340
v 2.8986330032 1.4725708961 1.5768172741
v 3.7891035080 1.2524232864 2.3618366718
v 3.8042328358 1.1886855364 2.3041298389
v 3.7416238785 1.2736133337 2.3250527382
v 4.2882604599 1.2479939461 2.9591064453
v 4.2701907158 1.3166626692 2.9646160603
v 4.0501289368 1.2025067806 2.6195404530
v 4.1024675369 1.1065223217 2.5836772919
v 4.0571937561 1.0769780874 2.5240366459
v 3.8253066540 0.8257908225 2.0474863052
v 3.8321211338 0.7563531995 2.0162394047
v 3.7574050426 0.8521732688 2.0199103355
v 4.3382682800 0.5638933182 2.5607266426
v 4.3310699463 0.4943391681 2.5068244934
v 4.2582988739 0.6367716789 2.4990172386
v 3.3701474667 0.2105612457 1.2074611187
v 3.3523194790 0.2781569660 1.2135587931
v 3.4120244980 0.2299682498 1.2669527531
v 3.7567393780 0.9256245494 2.0778105259
v 3.7844259739 0.8774943352 2.0551233292
v 4.4787440300 1.2612972260 3.2577905655
v 4.4529447556 1.2404339314 3.1736042500
v 4.4033961296 1.3168313503 3.2046389580
v 3.6556730270 1.1563454866 2.1729402542
v 3.5876443386 1.1349314451 2.0917203426
v 3.2519803047 0.9055188894 1.5887218714
v 3.2566788197 0.8391450644 1.5476884842
v 3.1615965366 0.9280104041 1.4847228527
v 3.9829034805 1.4140272141 2.6902556419
v 3.9934844971 1.4348878860 2.7252426147
v 4.0352873802 1.3804928064 2.7355639935
v 3.4645442963 1.5547401905 2.2911596298
v 3.4489014149 1.6279115677 2.3331382275
v 3.5272572041 1.5673370361 2.3488578796
v 2.8200590611 2.2096481323 2.1945128441
v 2.9071946144 2.1329488754 2.2169718742
v 2.8911383152 2.1387076378 2.1674196720
v 2.5162558556 1.3514000177 1.0573506355
v 2.4937810898 1.4172526598 1.1044728756
v 2.6143906116 1.2660675049 1.1019114256
v 2.6329283714 1.8153302670 1.5952534676
v 3.3528652191 1.3923388720 2.0360007286
v 3.3438634872 1.2851735353 1.9381716251
v 3.2517700195 1.3677144051 1.9070699215
v 3.3848628998 1.2784242630 1.9878036976
v 3.2530868053 1.9708713293 2.4937725067
v 3.2836232185 1.9760966301 2.5308017731
v 3.2801325321 1.9134993553 2.4815788269
v 3.5668134689 1.8916641474 2.6837177277
v 3.6074581146 1.8642207384 2.6886086464
v 3.5326056480 1.8561522961 2.6248455048
v 2.6667120457 2.4053850174 2.2314429283
v 2.6631093025 2.4727118015 2.3148677349
v 2.7265782356 2.4324955940 2.3151211739
v 3.1083068848 0.9426581860 1.4282685518
v 3.0946805477 1.0055894852 1.4485111237
v 3.3846862316 1.1824548244 1.9192514420
v 3.4474194050 1.2120888233 1.9991912842
v 4.1347312927 0.8425760865 2.4330239296
v 4.0981903076 0.7787326574 2.3417115211
v 4.0460362434 0.8667997122 2.3326430321
v 3.3368482590 1.1336688995 1.8520386219
v 2.8594412804 0.5413486958 0.8198599219
v 2.9691090584 0.5113730431 0.9342980385
v 3.1289830208 1.1550834179 1.5984770060
v 3.1484689713 1.0728168488 1.5855202675
v 3.0674719810 2.2330284119 2.5095138550
v 3.1312408447 2.1737580299 2.5149400234
v 3.1663844585 2.0788090229 2.4735176563
v 2.9650061131 1.3042821884 1.5660424232
v 2.9337430000 1.3410944939 1.5662269592
v 2.9798274040 1.3897148371 1.6244294643
v 3.4147026539 0.1248898432 1.2428394556
v 3.3705074787 0.0870288908 1.1688443422
v 2.4005839825 2.4975242615 2.0207290649
v 2.4384169579 2.4525363445 2.0304853916
v 3.3240487576 1.9074888229 2.5066089630
v 2.3617835045 1.1964732409 0.7014449835
v 2.2962379456 1.2402670383 0.6680091619
v 2.2450695038 1.3138926029 0.6897470355
v 1.7694077492 1.4140098095 0.2521817386
v 1.8253498077 1.3378123045 0.2355604023
v 1.7714689970 1.3585481644 0.1889957786
v 2.9055593014 1.1233800650 1.3257278204
v 2.8566994667 1.1402369738 1.2611997128
v 2.8287799358 1.2045539618 1.2900646925
v 2.0461516380 0.9107933044 0.1251009852
v 2.0406150818 0.8800861835 0.0942729115
v 2.0033640862 0.9093497396 0.0888726339
v 3.2243707180 0.5903982520 1.3224499226
v 3.2515358925 0.5124628544 1.2820841074
v 3.2129862309 0.5429427028 1.2368240356
v 3.8457431793 -0.1546355486 1.6487908363
v 3.8671972752 -0.1911487132 1.6633030176
v 3.8171329498 -0.1986435354 1.5873541832
v 3.5058708191 -0.2276232094 1.1945723295
v 3.5754594803 -0.2634686232 1.2825143337
v 3.5205671787 -0.2791098952 1.2124608755
v 3.7316622734 0.1613378227 1.6547660828
v 3.6906919479 0.1183704585 1.5976976156
v 3.6373581886 0.2469398528 1.5722262859
v 3.7373399734 -0.0823845118 1.5492639542
v 3.7910485268 -0.0992469713 1.5983005762
v 3.8059697151 -0.1518070102 1.5885763168
v 3.8422868252 -0.0825724378 1.6620700359
v 3.8530795574 -0.2725747824 1.5892194510
v 3.8801712990 -0.3537746668 1.5786859989
v 3.8505148888 -0.3205237687 1.5437104702
v 3.8365683556 -0.3966363668 1.5095758438
v 3.8432126045 -0.3527228832 1.5160520077
v 3.8694853783 -0.4071149826 1.5490474701
v 3.2972469330 -0.3774033189 0.8760530949
v 3.2325642109 -0.3553907871 0.7962973714
v 3.2315196991 -0.2693759501 0.8446187377
v 3.7473986149 -0.2890620828 1.4662259817
v 3.7949237823 -0.3552859724 1.4776126146
v 3.7572841644 -0.3893683553 1.4590816498
v 2.7145786285 -0.1810213774 0.1285483092
v 2.6211712360 -0.1241675913 0.0439649820
v 2.6708073616 -0.0977984816 0.1215223745
v 2.5560801029 1.6874537468 1.4220626354
v 2.6031622887 1.5670330524 1.3800418377
v 2.7961337566 1.2958874702 1.3403129578
v 2.7733511925 1.3200293779 1.3191460371
v 2.7706408501 1.3569624424 1.3610013723
v 2.0054731369 1.6563463211 0.7483953238
v 1.9711515903 1.6572705507 0.7118595839
v 1.9497776031 1.7103250027 0.7607383728
v 2.0478363037 1.5863189697 0.7201415300
v 2.0250842571 1.5579595566 0.6934756637
v 2.0101380348 1.5940127373 0.6921879649
v 2.1385278702 0.7829921842 0.1048344895
v 2.2109506130 0.7379412651 0.1605404764
v 2.7162320614 1.3710861206 1.2497559786
v 2.7531008720 1.3248641491 1.2804222107
v 2.7299935818 1.3234568834 1.2512606382
v 3.2416691780 0.4283495545 1.1581714153
v 3.2358548641 0.3691560030 1.1234835386
v 3.1725108624 0.4148307741 1.0747990608
v 0.8335545063 1.8459506035 -0.0572289936
v 0.8743734360 1.7913209200 -0.0776955560
v 0.7940317392 1.8070607185 -0.1144415587
v 2.4376366138 1.0632551908 0.6815871000
v 2.4388649464 0.9554448724 0.5960307121
v 2.3932030201 1.0395894051 0.5848684311
v 2.1098001003 1.5681217909 0.7714129686
v 2.0754299164 1.6017951965 0.7530947924
v 2.0807909966 1.6482356787 0.8121799231
v 2.4244165421 1.2271709442 0.8061385155
v 2.4909131527 1.1333870888 0.8127217889
v 2.4028429985 1.1376580000 0.7082955241
v 2.5456786156 1.0280995369 0.7742861509
v 2.5131099224 0.9509623051 0.6847720742
v 2.4919016361 1.1048543453 0.7810184956
v 2.5644888878 1.0741312504 0.8370685577
v 2.2534089088 1.5959372520 0.9041533470
v 2.3002090454 1.5676397085 0.9474297762
v 2.2407793999 1.5562455654 0.8722895384
v 2.6549873352 0.8360994458 0.7414382696
v 2.6153173447 0.9513620138 0.8001796603
v 2.6772820950 0.8905591965 0.8330497146
v 1.6784980297 0.8268697858 -0.3175202906
v 1.6703271866 0.7696038485 -0.3676882386
v 1.6126903296 0.7891668677 -0.4130804539
v 2.1913397312 0.5646256208 0.0133063616
v 2.2379741669 0.6011762619 0.0716589093
v 2.3512370586 0.6779372692 0.3127456009
v 2.3794178963 0.6224513054 0.2900189161
v 2.3339436054 0.6614444256 0.2541608512
v 1.9906053543 1.4095460176 0.4806287587
v 1.9358563423 1.3734411001 0.3932914138
v 1.9133160114 1.4668962955 0.4754998684
v 2.0972268581 0.7445025444 0.0523592420
v 2.0835032463 0.7137730122 0.0329553075
v 2.0518271923 0.7423017621 0.0181361306
v 2.2396388054 0.6625269055 0.1269654483
v 2.2906680107 0.6755714417 0.2215238661
v 2.7664344311 0.1640911847 0.3964991271
v 2.7633640766 0.0917267352 0.3434653878
v 2.7013099194 0.1406630427 0.3001493812
v 1.8177523613 0.5730262399 -0.3852873743
v 1.8741508722 0.6056517959 -0.3247184753
v 1.8701196909 0.5740793943 -0.3425114155
v 2.2133760452 0.1387552172 -0.2892989814
v 2.1951131821 0.1436785460 -0.3273012638
v 2.0041077137 0.7226644754 -0.0590887554
v 2.0504286289 0.6924005747 -0.0383722782
v 2.8001148701 0.3715654612 0.6470495462
v 2.8719379902 0.3128823042 0.6749173999
v 2.8095173836 0.2934712470 0.5913175941
v 2.9663810730 0.3294335008 0.7713880539
v 2.8827757835 0.2210391015 0.5925353169
v 2.6676559448 1.6057254076 1.4565314054
v 2.6924145222 1.5400599241 1.4397662878
v 2.6295952797 1.5939142704 1.4141373634
v 3.5065741539 -0.3477469385 1.1640723944
v 3.5156645775 -0.4265297353 1.1339570284
v 3.4445233345 -0.3204087615 1.0671372414
v 2.3837332726 -0.3246432245 -0.4473503530
v 2.3393044472 -0.2761591077 -0.4816251695
v 2.4264929295 -0.2288070768 -0.3078262806
v 3.0346648693 -0.1407402009 0.5991678238
v 3.0525774956 -0.0755218416 0.6384634972
v 3.1052925587 -0.0531809628 0.7194601893
v 3.2001571655 -0.1884447038 0.8316592574
v 3.1530497074 -0.2056979537 0.7727112174
v 3.1732406616 -0.0844615623 0.8300601244
v 3.1104695797 -0.3278672695 0.6301011443
v 3.1282119751 -0.4649289548 0.6159031391
v 3.0830900669 -0.4485189915 0.5315889716
v 1.8516603708 0.5435169935 -0.3605489731
v 1.8362441063 0.4899522364 -0.4123163819
v 2.1667714119 0.5077965856 -0.0429822281
v 2.2534627914 0.3514213860 -0.0692634732
v 2.1404139996 0.4696623385 -0.0923609585
v 2.7770683765 -0.2537740171 0.1605930477
v 2.7277450562 -0.1016124785 0.1822731793
v 2.8517308235 -0.1408085227 0.3298832476
v 2.8610141277 -0.0637352914 0.3777040243
v 2.8967819214 -0.0615175515 0.4548071623
v 3.4163024426 -0.5666370392 0.9890382290
v 3.3657512665 -0.5754666328 0.9281011820
v 2.8056316376 -0.4385327101 0.1430417895
v 2.7487719059 -0.3610979617 0.1056585461
v 2.8280863762 -0.4973691404 0.1475020349
v 2.7365512848 -0.4310928881 0.0500231273
v 3.0245959759 -0.4677026272 0.4416907132
v 3.0453639030 -0.3393405676 0.5073339939
v 2.8870573044 -0.4691756368 0.2004665434
v 2.0737600327 0.1100966334 -0.4739719927
v 2.0993962288 0.0380441099 -0.5159107447
v 2.0011196136 0.1257072240 -0.5443265438
v 2.6068050861 0.1079334915 0.1595045626
v 2.5745663643 0.0199633725 0.0737182274
v 2.1533100605 0.1582433283 -0.3577141464
v 2.0754556656 0.2493548244 -0.3525519669
v 2.0691010952 -0.0415684469 -0.6090636849
v 2.1600275040 -0.0896287858 -0.5439183712
v 2.1349971294 -0.1196286976 -0.6142668724
v 1.8128156662 3.8497278690 3.2064549923
v 1.8258576393 3.8990249634 3.2866921425
v 5.4507508278 -0.5241829157 7.5959248543
v 5.4618272781 -0.5309008360 7.5222644806
v 5.4665365219 -0.3809704781 7.6477308273
v 4.5993518829 1.8652238846 9.7541961670
v 4.5583128929 1.8205016851 9.7872762680
v 4.6046228409 1.7969501019 9.7390460968
v 5.1769237518 2.5102610588 8.5185117722
v 5.1673545837 2.5224599838 8.4729957581
v 5.1604194641 2.5388090611 8.5131959915
v 4.6295404434 1.8753488064 9.6883411407
v 4.5961027145 1.9482172728 9.7153892517
v 4.6134285927 1.8829201460 9.7358474731
v 4.5357179642 1.9251775742 9.7958927155
v 5.0048813820 2.0844881535 9.0376586914
v 5.0627369881 2.0868635178 8.9344100952
v 5.2994704247 2.4671144485 8.1387472153
v 5.2985372543 2.5183002949 8.1376972198
v 5.2873234749 2.5015742779 8.1684627533
v 4.6007318497 2.1079003811 9.6716384888
v 4.6146230698 2.0004961491 9.6644296646
v 4.6358613968 2.0783972740 9.6228179932
v 5.1322345734 -0.1861077547 8.6108455658
v 5.1351366043 -0.1434913725 8.5977334976
v 5.1110634804 -0.1771959364 8.6800842285
v 4.8755130768 1.8067554235 9.3178501129
v 4.8597640991 1.6992220879 9.3489265442
v 4.9160914421 1.7276575565 9.2783060074
v 5.2926812172 1.5018811226 8.6597509384
v 5.2668533325 1.6247656345 8.6724042892
v 5.2635760307 1.5755615234 8.7436523438
v 5.2174081802 1.5724375248 8.8351125717
v 5.2483291626 1.5480674505 8.7874755859
v 5.1729998589 1.3212488890 8.9182157516
v 5.2142472267 1.3040910959 8.8602323532
v 5.2014589310 1.4540413618 8.8429231644
v 4.1069641113 0.7064194679 10.2083711624
v 4.1818833351 0.7346530557 10.1480054855
v 4.1311159134 0.8281743526 10.2198677063
v 5.2676024437 2.1620943546 8.4942522049
v 5.2958326340 2.1732115746 8.4333553314
v 5.2914056778 2.2384769917 8.4409713745
v 5.3573179245 2.3402893543 8.1322813034
v 5.3815197945 2.2981879711 8.1703453064
v 5.4031085968 2.2747175694 8.1434946060
v 5.1140413284 1.9974557161 8.8619260788
v 5.1523580551 2.0113387108 8.7986631393
v 5.1259860992 2.1035852432 8.8133907318
v 5.2583775520 1.6239964962 8.7252388000
v 5.2369046211 1.6715279818 8.7468719482
v 5.1836137772 2.3048605919 8.5839242935
v 5.1830711365 2.2390389442 8.6204118729
v 5.2464542389 2.2453896999 8.4926099777
v 5.2160606384 1.9718523026 8.6931133270
v 5.2552905083 1.9627475739 8.6193742752
v 5.2213940620 2.0452933311 8.6822357178
v 4.8080415726 -0.4206626415 9.1007461548
v 4.8473000526 -0.3904317319 9.0801525116
v 4.8346881866 -0.3725620210 9.1067733765
v 5.1793313026 2.4831409454 8.4826526642
v 5.1890959740 2.4763777256 8.4123859406
v 4.5586085320 3.7779142857 8.3695869446
v 4.5473494530 3.7472636700 8.4607753754
v 4.5938172340 3.7004520893 8.4421911240
v 5.2944397926 2.2683055401 8.3839397430
v 5.2650127411 2.3048067093 8.4230823517
v 5.3705263138 2.4383947849 7.7783198357
v 5.3565006256 2.4714851379 7.8501625061
v 5.3715939522 2.3894207478 7.8244724274
v 5.4763836861 1.7677662373 7.9251070023
v 5.5184135437 1.6994897127 7.7907962799
v 5.4599394798 1.8675440550 7.8923387527
v 5.3047022820 2.2244682312 8.3655824661
v 5.2983827591 2.2959976196 8.3004417419
v 4.7697405815 3.6801693439 7.0760383606
v 4.8205003738 3.6129348278 7.1342897415
v 4.7910499573 3.6398267746 7.0648260117
v 5.2815985680 1.3730919361 8.7506675720
v 5.2713379860 1.4171491861 8.7524166107
v 5.2387509346 1.3740936518 8.7972517014
v 5.1599473953 2.9011034966 7.9868745804
v 5.1610493660 2.8825759888 7.9597563744
v 5.1399116516 2.9515283108 7.9438109398
v 5.3055796623 2.5378479958 7.9720726013
v 5.3183436394 2.5497605801 7.9090409279
v 5.2700896263 2.6313135624 7.9934763908
v 5.3927011490 2.1949026585 8.1116876602
v 5.3788342476 2.1605718136 8.1635513306
v 5.3899388313 2.1217141151 8.1161937714
v 5.4276118279 1.9643592834 8.1909227371
v 5.4273014069 2.0171122551 8.1873588562
v 5.4227261543 2.0065526962 8.2308387756
v 5.4212765694 2.0461995602 7.9973268509
v 5.3928408623 2.1101045609 7.9524822235
v 5.3938245773 2.0957658291 8.0575027466
v 5.4188675880 2.0333433151 8.0856533051
v 5.4369192123 1.9949111938 8.0943069458
v 5.3284978867 2.6092634201 6.9042048454
v 5.3253040314 2.6863198280 6.9236707687
v 5.3061270714 2.6907234192 7.0079054832
v 5.4079737663 2.2457466125 7.7716541290
v 5.3906860352 2.2076101303 7.8748245239
v 5.3891668320 2.1523149014 7.8975229263
v 5.4208822250 2.0642366409 7.8829631805
v 5.4432568550 1.9914665222 7.8170289993
v 5.2952890396 1.9065201283 8.5590038300
v 5.2811059952 1.8651982546 8.5819482803
v 5.3187937737 1.8877019882 8.5291213989
v 5.1491899490 1.4184226990 8.9474344254
v 5.1737074852 1.5046598911 8.8967866898
v 4.9335584641 2.7702486515 5.5018548965
v 4.9429817200 2.7352404594 5.4867215157
v 4.8989043236 2.7755198479 5.4464454651
v 5.4608550072 1.8557823896 7.9947357178
v 4.5392098427 -0.4229666889 9.3907318115
v 4.5854859352 -0.4167588055 9.3462448120
v 4.6115598679 -0.3486687839 9.3518218994
v 5.3203411102 0.4562155306 8.4347324371
v 5.3122181892 0.5555319786 8.4897480011
v 5.2857985497 0.3944214582 8.4787330627
v 5.4562082291 1.9113160372 7.9760847092
v 5.4436841011 1.9639272690 8.0225315094
v 1.7161804438 5.3614120483 9.8591995239
v 1.7766011953 5.3513045311 9.8454875946
v 1.7375643253 5.3954658508 9.8108434677
v 5.6287965775 0.4300699234 7.4947900772
v 5.5804014206 0.3402330279 7.5924620628
v 5.5911521912 0.2902090847 7.5495595932
v 5.4497208595 1.9216315746 7.9218845367
v 5.4389548302 2.0093457699 7.9310574532
v 5.4343132973 1.9850699902 7.8615083694
v 5.5344920158 1.6458605528 7.7321233749
v 5.5344328880 1.5842696428 7.8207712173
v 5.5736799240 1.9390203953 7.0544047356
v 5.5801844597 1.8905555010 7.0632729530
v 5.5879435539 1.9009635448 7.0192937851
v 5.4565382004 2.0621500015 7.6551022530
v 5.5752797127 1.4584244490 7.7942276001
v 5.5682449341 1.4512073994 7.8418927193
v 5.5374436378 1.5291941166 7.8736476898
v 5.6208424568 -0.0404907912 7.3067369461
v 5.6424036026 -0.0673773587 7.2615070343
v 5.6389636993 -0.0338289924 7.2203607559
v 4.9631137848 1.1710960865 9.2340507507
v 4.8981027603 1.1972595453 9.3326454163
v 4.9441175461 1.1076793671 9.2686729431
v 5.1119403839 0.9821050167 9.0419311523
v 5.0760526657 1.0009779930 9.0857610703
v 5.0954833031 0.9378602505 9.0845384598
v 2.2107458115 5.4151897430 9.4030008316
v 2.1664409637 5.4168877602 9.4333858490
v 2.1992611885 5.3833379745 9.4773492813
v 5.2972917557 0.8454371095 8.5740900040
v 5.2726573944 0.7833469510 8.6203641891
v 5.2959523201 0.7444092035 8.5584974289
v 1.2227717638 5.3684821129 10.1191253662
v 1.2172998190 5.3219041824 10.1586904526
v 1.2735451460 5.3371462822 10.1220655441
v 4.4924421310 -1.1347696781 9.0684509277
v 4.5311021805 -1.0014711618 9.0940628052
v 4.4584465027 -1.3316061497 9.0298357010
v 4.4567799568 -1.3609113693 8.9709730148
v 4.3168163300 -1.5370233059 9.0387144089
v 4.5452866554 -0.0190845896 9.5706729889
v 4.5169057846 -0.1175314113 9.5559511185
v 4.5864944458 -0.0768120587 9.4988842010
v 4.9186339378 0.1905207187 9.0993251801
v 4.9274148941 0.2695446610 9.1282968521
v 4.8976149559 0.2689138651 9.1597843170
v 4.2649688721 -0.2743443251 9.8001670837
v 4.2807288170 -0.2215356231 9.7865514755
v 4.5923776627 -0.4647476673 9.2985258102
v 4.5491023064 -0.5804932714 9.2991323471
v 4.6726012230 -0.4447987676 9.2043027878
v 4.6800427437 -0.0127826529 9.4031982422
v 4.6440577507 0.0045510023 9.4647417068
v 4.6412258148 -0.0762436092 9.4196920395
v 4.6231393814 -0.2310972810 9.3769092560
v 4.4229049683 -0.6609292030 9.4161891937
v 4.3998103142 -0.7540928125 9.4009895325
v 4.4428572655 -0.7374641895 9.3532285690
v 2.5123291016 5.0069861412 9.8703403473
v 4.7734065056 -0.1703764945 9.1809577942
v 4.7866497040 -0.2212785929 9.1389951706
v 4.8016734123 -0.4627082944 9.0463199615
v 4.8455162048 -0.4292961359 8.9828605652
v 4.8517751694 -0.4093384743 9.0192909241
v 3.9682629108 -0.9679237604 9.7510223389
v 4.2314829826 -1.1254401207 9.4358510971
v 4.2581129074 -1.1021180153 9.4169311523
v 4.2472243309 -1.0890053511 9.4692411423
v 4.7913827896 -0.3578580022 9.1320600510
v 4.8067150116 -0.3187509775 9.1214370728
v 4.7654280663 -0.2888982296 9.1453199387
v 1.9083967209 5.4337892532 9.6333770752
v 1.8643649817 5.4348969460 9.6498479843
v 1.9624096155 5.3637309074 9.7150287628
v 3.8390772343 4.5414061546 8.7974843979
v 3.7883930206 4.5543980598 8.7975578308
v 3.8084456921 4.5064544678 8.8480443954
v 0.5415145159 5.3032321930 10.3526449203
v 0.5836521387 5.3324489594 10.3365144730
v 0.5781880617 5.3633651733 10.3014888763
v -0.2460080534 5.5473203659 10.0177097321
v -0.2494837493 5.5846500397 9.9835166931
v -0.3361866474 5.5553951263 10.0106811523
v -0.5507763624 5.2655758858 10.3204298019
v -0.5834207535 5.3046817780 10.2840995789
v -0.6573498249 5.2021985054 10.3868074417
v -1.3512709141 6.0753436089 7.5646700859
v -1.3940089941 6.1012372971 7.5655794144
v -1.3837987185 6.1228728294 7.6188898087
v -1.9613386393 5.9872946739 9.5840606689
v -1.9830290079 6.0344114304 9.5389461517
v -2.0293304920 6.0327777863 9.5846452713
v -3.5028908253 5.6067738533 10.2852287292
v -3.5328090191 5.6069664955 10.2929840088
v -3.5417184830 5.5530819893 10.3105392456
v 0.8196961284 5.6580448151 9.8364439011
v 0.8587526679 5.6659121513 9.8222942352
v 0.8405733109 5.6945443153 9.7580957413
v 1.4170839787 5.2152662277 10.2070713043
v 1.4848294258 5.1876592636 10.2082118988
v 1.4608898163 5.2387170792 10.1688003540
v 0.8805035949 6.0308203697 8.9906692505
v 0.8643492460 6.0115571022 9.0180892944
v 0.9188323021 6.0159444809 9.0003385544
v 0.4811459184 6.0687003136 8.8952198029
v 0.4261088967 6.0634260178 8.8520565033
v 0.4441991746 6.0647740364 8.9027013779
v 0.4302052259 6.0550832748 8.9573154449
v 0.3333259821 6.1237063408 8.0884990692
v 0.3598464429 6.1316804886 8.0603332520
v 0.3294757307 6.1335453987 8.0342187881
v 0.3700369596 5.9579324722 9.2906093597
v 0.4376327395 5.9657363892 9.2527208328
v 0.3308731318 5.9902114868 9.2010526657
v 0.7501048446 5.9831223488 9.2266702652
v 0.7139928341 6.0007367134 9.1961936951
v 0.7087743878 5.9953408241 9.2500591278
v 0.7664872408 5.9456930161 9.2599277496
v 0.7910143733 5.9464240074 9.2221021652
v 0.3439797461 6.1024441719 8.8584880829
v 0.3801471889 6.0771756172 8.8231382370
v 0.3182268739 6.0783300400 8.8042688370
v 0.4030725956 6.0762672424 8.8623209000
v -0.0253032371 6.1311793327 8.8824577332
v -0.0489361174 6.1253881454 8.8396577835
v -0.0724621341 6.1305289268 8.8774909973
v -1.2578966618 6.0407361984 9.1414213181
v -1.3314057589 6.0243196487 9.1959362030
v -1.2720658779 5.9956574440 9.2498979568
v -0.0650948435 6.1535420418 8.0067720413
v -0.0470269695 6.1426811218 8.0407772064
v 0.0018796213 6.1272234917 7.9969425201
v 0.2311473936 6.1526527405 7.8857550621
v 0.2746786773 6.1528625488 7.8494038582
v 0.1942242533 6.1597089767 7.8361067772
v -2.7209115028 6.5383977890 7.9764671326
v -2.6520204544 6.5339469910 7.9531278610
v -2.6859872341 6.5367584229 7.9082956314
v 2.1555480957 0.1156607419 11.3659954071
v 2.1314804554 0.0411194824 11.3693780899
v 2.1723790169 0.0206159633 11.3568582535
v 1.4992992878 0.0786979198 11.5880737305
v 0.6620000601 -0.0155037474 11.7155961990
v 0.5975976586 -0.0845300779 11.7165546417
v 0.6469315886 -0.1123211384 11.7012796402
v 1.3243608475 -0.4956157804 11.5011386871
v 1.3994876146 -0.5595833063 11.4562540054
v 1.3941516876 -0.4390886426 11.4913930893
v 0.9433600307 0.8924361467 11.7779932022
v 0.8303896785 0.9179871082 11.8120203018
v 0.9166213274 0.7593219876 11.7670745850
v 0.4984005690 0.9438898563 11.8260374069
v 0.4956338704 0.8244743943 11.8135938644
v 0.6118009686 0.8686624765 11.8298187256
v 0.2368616462 -1.4832162857 11.4291191101
v 0.1915832758 -1.5390177965 11.4282083511
v 0.6220280528 -0.3761763573 11.6656999588
v 0.6220479012 -0.3182245493 11.6772422791
v -0.3067653477 0.0529898815 11.7879571915
v -0.3192285299 -0.0222793836 11.7692155838
v -0.2676706910 -0.0753419697 11.7587890625
v -2.4715676308 1.2944982052 11.7105970383
v -2.4330902100 1.2377116680 11.7057466507
v -2.3735582829 1.3552067280 11.7109346390
v -1.1665935516 -0.1577971876 11.7169418335
v -1.4771475792 0.4240275621 11.7322978973
v -1.2427527905 0.7978606224 11.8148984909
v -1.6308135986 0.7685196400 11.7452402115
v -1.5532147884 0.7185302377 11.7459373474
v -1.5253430605 0.8346608877 11.7584152222
v -1.1945762634 0.9769570231 11.7863597870
v -1.2929106951 1.1666196585 11.7600917816
v -1.3040316105 1.0687024593 11.7652740479
v -0.2576628327 -1.2441221476 11.5465030670
v -0.2774225473 -1.3771543503 11.5203762054
v -0.2073136717 -1.3050470352 11.5229845047
v -5.7175664902 2.3538141251 1.4806724787
v -5.6305580139 2.3371934891 1.4124517441
v -5.4143857956 2.2619802952 1.2371256351
v -5.4114398956 2.2155413628 1.2097543478
v -5.8333792686 2.1725575924 1.3934268951
v -5.8814992905 2.2469089031 1.4836983681
v -5.3042750359 2.1943962574 1.1182401180
v -6.2418360710 2.2173871994 1.6842148304
v -6.1894307137 2.2520091534 1.6795179844
v -6.1543712616 2.2139773369 1.6167858839
v -5.1638612747 2.2335598469 1.0653281212
v -5.1624040604 2.2684049606 1.0931966305
v -5.1195955276 2.2339096069 1.0481572151
v -6.2114629745 1.9205751419 1.4301960468
v -6.1725320816 1.9857850075 1.4568969011
v -6.0931768417 1.9142928123 1.3476347923
v -6.4324073792 1.5753831863 1.2958627939
v -6.3853244781 1.5332046747 1.2326232195
v -5.2684397697 2.2345585823 1.1151503325
v -5.2500267029 2.2835302353 1.1289385557
v -5.2169322968 2.2389743328 1.0808053017
v -5.8756494522 1.8403053284 1.1467976570
v -5.8639278412 1.8900078535 1.1726555824
v -5.5837597847 1.9581581354 1.0566331148
v -5.5368847847 1.9291663170 1.0143120289
v -5.6714258194 1.9099540710 1.0688363314
v -5.2167534828 1.9675455093 0.8430416584
v -5.2453441620 1.8937090635 0.7853347063
v -5.2732048035 1.9688018560 0.8656942248
v -5.6108913422 1.7567896843 0.8890744448
v -5.6906147003 1.7401921749 0.9386492372
v -5.6442666054 1.8183944225 0.9694532752
v -5.4201245308 1.8694329262 0.8921899199
v -5.4658527374 1.8773701191 0.9061010480
v -5.4513511658 1.9152526855 0.9471828341
v -5.3080229759 1.9022489786 0.8292183876
v -5.2971429825 1.8492951393 0.7690196037
v -5.3201532364 1.8564648628 0.8089771271
v -6.2121124268 1.3783618212 1.0162186623
v -6.2677488327 1.3551040888 1.0227774382
v -6.1101207733 1.7445962429 1.1996122599
v -5.9657540321 1.7212506533 1.0930328369
v -6.0769844055 1.6472465992 1.1108119488
v -5.6934018135 1.6099102497 0.8472534418
v -6.6809949875 1.5250649452 1.4290442467
v -6.6552948952 1.5567109585 1.4370964766
v -6.6031107903 1.5648820400 1.4178310633
v -6.3479862213 1.6941063404 1.3140041828
v -6.3819284439 1.7343956232 1.3503134251
v -6.3388395309 1.7630362511 1.3411118984
v -6.2926864624 1.6995018721 1.2952697277
v -6.2096958160 1.7246568203 1.2571212053
v -6.9542045593 0.8368368745 1.2128869295
v -7.0488061905 0.7733884454 1.2831456661
v -7.4041128159 1.1358417273 1.9355602264
v -7.4445848465 1.1531256437 1.9959746599
v -7.3839645386 1.2019144297 1.9238218069
v -7.4621925354 1.2619571686 2.0609073639
v -7.4394078255 1.2452569008 2.0099103451
v -7.4904861450 1.2048332691 2.0743968487
v -7.1615982056 1.2561434507 1.6701776981
v -7.1630077362 1.1981036663 1.6479705572
v -7.2070999146 1.1994366646 1.6759010553
v -6.9512681961 1.9042310715 1.9508373737
v -6.9365615845 1.8865003586 1.9275650978
v -6.9680190086 1.8306108713 1.9346126318
v -7.3697757721 2.0024971962 2.4809362888
v -7.3373441696 2.0340306759 2.4973969460
v -7.3105826378 1.9650743008 2.3994374275
v -7.8095836639 1.3856023550 2.6051371098
v -7.7641577721 1.5465673208 2.6505405903
v -7.6548533440 1.4530748129 2.4151515961
v -8.1149520874 0.8296293616 2.7735037804
v -8.0759201050 0.8512555957 2.7197136879
v -8.0759391785 0.7807856202 2.6821651459
v -7.2560200691 0.7160055041 1.4976329803
v -7.3008418083 0.7016357780 1.5523705482
v -7.3177137375 0.7389342785 1.5677381754
v -7.4177761078 2.0111436844 2.5654585361
v -7.8597116470 0.0978819430 2.1231510639
v -7.9065413475 0.0877339616 2.1786236763
v -7.8434739113 0.1821424067 2.1234354973
v -7.4768180847 0.7693488002 1.8182785511
v -7.5100364685 0.8302821517 1.8800232410
v -7.4449200630 0.8732346296 1.8230870962
v -7.5607457161 1.2011106014 2.1688339710
v -7.6186981201 1.1364166737 2.2152352333
v -7.6113400459 1.2427959442 2.2458708286
v -7.4321851730 0.6755506396 1.6904466152
v -7.4308171272 0.6522833705 1.6682623625
v -7.5021996498 0.6130688787 1.7517312765
v -7.3086032867 0.6630845070 1.5516092777
v -7.3600759506 0.6894905567 1.6001806259
v -5.4189753532 0.4218425751 -0.2242310047
v -5.4746618271 0.4308147132 -0.1773009598
v -5.4226346016 0.5196813345 -0.1987012327
v -5.5059232712 1.3006337881 0.5058569312
v -5.5151443481 1.2439925671 0.4654086828
v -5.5928411484 1.2965117693 0.5467774868
v -5.8535661697 0.6414450407 0.2639185190
v -5.9010210037 0.5445702076 0.2553690672
v -5.9654250145 0.7760590315 0.4263551831
v -5.4184403419 1.0844545364 0.2665577829
v -5.4520583153 1.0366282463 0.2299685627
v -5.4828004837 1.0777603388 0.3041518331
v -5.1032977104 1.2010169029 0.0664057732
v -5.1548604965 1.1140402555 0.0759004429
v -6.0333480835 1.8262403011 1.2280004025
v -6.2275695801 1.8394429684 1.3464769125
v -5.9621777534 1.0385097265 0.5982507467
v -5.9867129326 1.0697904825 0.6528204083
v -5.8977513313 1.0599550009 0.5875804424
v -5.5926532745 0.9609286189 0.2902602255
v -5.6494159698 0.9107575417 0.3052605689
v -5.6304187775 0.9788823128 0.3333709240
v -5.5139760971 0.9919254780 0.2425671816
v -5.4321532249 1.0151128769 0.1824512035
v -5.4797401428 0.9101685882 0.1669534743
v -6.3597807884 1.2908955812 1.0415871143
v -6.4337701797 1.1933019161 1.0228675604
v -3.3723380566 1.8334443569 -0.4236958027
v -3.3100218773 1.7813415527 -0.4889415205
v -3.4070463181 1.7698665857 -0.4655968845
v -5.3163204193 0.2408727705 -0.4328081608
v -5.3715596199 0.2495020181 -0.3785450459
v -5.2581653595 0.3045260608 -0.4417455196
v -5.1103715897 0.6087034941 -0.3625822961
v -5.1455197334 0.5690054893 -0.3824089766
v -5.2047395706 0.6084206104 -0.2979811132
v -5.4702548981 0.8588697910 0.1134897470
v -5.5579276085 0.8420664072 0.1852334589
v -5.6623229980 1.1988327503 0.5316147208
v -5.6911907196 1.2210181952 0.5593823791
v -5.6448707581 1.2650301456 0.5510925055
v -6.5026369095 1.0957626104 1.0042539835
v -6.6608257294 0.9407015443 1.0214327574
v -5.2484302521 0.7325382829 -0.1651512235
v -5.2975931168 0.7431046963 -0.1422005594
v -5.2477869987 0.8321927786 -0.0666097999
v -6.9169082642 1.2233028412 1.4233280420
v -6.7981967926 1.2664539814 1.3501135111
v -6.6484670639 -0.4996221960 0.5377120972
v -6.6811404228 -0.4175154269 0.5996116400
v -6.5842885971 -0.4229052365 0.4983196855
v -5.3621153831 0.3404982686 -0.3195562363
v -5.4283246994 0.2647415400 -0.2999132276
v -5.4607720375 0.3225237131 -0.2330514491
v -6.8628878593 0.9427617192 1.1755131483
v -6.8664073944 0.8686037660 1.1388642788
v -7.1756210327 0.1954199523 1.2279109955
v -7.2861661911 0.2225665301 1.3501025438
v -7.2427701950 0.3251802623 1.3293539286
v -6.2813968658 1.2297848463 0.9695714712
v -6.3366298676 1.1847339869 0.9823109508
v -6.4618892670 0.5235056877 0.7199648619
v -6.4549632072 0.4409312010 0.6798810363
v -6.6168937683 0.3944149315 0.7751571536
v -6.7943687439 0.7699881792 1.0387372971
v -6.8350806236 0.5725719333 1.0083379745
v -5.8827295303 0.1652967930 0.0755806193
v -5.8380227089 0.0816872641 -0.0031353664
v -5.9392242432 0.1055684462 0.0989132971
v -6.7061862946 0.1504919082 0.7501034141
v -6.6827588081 0.1124350280 0.7346874475
v -6.7526249886 0.0824625045 0.7810603976
v -7.0851330757 0.6683915257 1.2730606794
v -7.1155195236 0.5886801481 1.2752575874
v -5.2657651901 0.5355610847 -0.2886716723
v -5.3274827003 0.5307800770 -0.2491176128
v -5.9212064743 0.3526880443 0.1546644866
v -5.9903917313 0.3011920452 0.2044588029
v -6.0398130417 0.3464665413 0.2627905011
v -5.9913077354 -0.3080648780 -0.0144311469
v -6.0036830902 -0.2449776828 0.0240480490
v -5.9613084793 -0.2168395221 -0.0170037020
v -5.1435213089 -0.2841041684 -0.7475335598
v -5.2094779015 -0.2547386885 -0.7083425522
v -5.1020240784 -0.1709425598 -0.7769625783
v -4.4940042496 0.2935137153 -1.0903630257
v -4.4498515129 0.3576282859 -1.0715835094
v -4.3981494904 0.3091391325 -1.1450279951
v -6.5442786217 0.5336723924 0.7760477066
v -2.1418449879 -6.9955015182 1.6878418922
v -2.2107076645 -6.9745316505 1.7152504921
v -2.3213901520 -6.9371652603 1.6349376440
v -1.7781788111 -7.1289815903 1.8960525990
v -1.7392632961 -7.1336593628 1.9097141027
v -1.7737709284 -7.1431255341 1.9570852518
v -1.9515403509 -6.9256911278 1.3252910376
v -2.0223135948 -6.9434089661 1.3886544704
v -2.0150752068 -6.8788533211 1.2110809088
v -1.4547361135 -6.8960700035 1.3169025183
v -1.6217000484 -6.9272012711 1.3619034290
v -1.6579216719 -6.8735146523 1.2315852642
v -1.2144682407 -7.0116710663 2.0320756435
v -1.1141006947 -6.9850482941 2.0542316437
v -1.1784552336 -7.0150938034 2.0994639397
v -6.1688566208 -3.1676957607 0.4256070554
v -6.2489986420 -3.0081744194 0.5127948523
v -6.1726469994 -3.0210571289 0.4492155015
v -6.9164953232 -1.3968851566 0.8609119654
v -6.8693733215 -1.2356774807 0.7556800246
v -6.4756937027 -2.9296431541 0.6891565323
v -6.4674034119 -2.9908580780 0.7092628479
v -6.5165510178 -2.9660172462 0.7712714672
v -5.4583015442 -3.5601005554 -0.1149259210
v -5.3865671158 -3.5635488033 -0.1800062358
v -5.3994007111 -3.6429696083 -0.1576642841
v -6.4893274307 -2.7175655365 0.6598886251
v -6.5202789307 -2.7501783371 0.6731480956
v -6.5632753372 -2.6643719673 0.7146530151
v -5.5796632767 -3.2822775841 0.0985857025
v -5.6306481361 -3.2157328129 0.1319357753
v -5.5093502998 -3.2291164398 0.0567730479
v -5.9954471588 -3.1083993912 0.3325846195
v -5.8756794930 -3.2024044991 0.2579004467
v -6.0273814201 -3.1959037781 0.3303085268
v -5.8308248520 -3.1148681641 0.2358772904
v -5.6613965034 -3.2721643448 0.1424886584
v -5.4238433838 -3.2559213638 -0.0457920283
v -5.4244732857 -3.2065424919 -0.0321553759
v -5.3726854324 -3.2236652374 -0.1033177599
v -6.3625612259 -1.7178804874 0.5853975415
v -6.2475371361 -1.8505474329 0.5373752117
v -6.4101543427 -1.8949351311 0.6971222758
v -6.4647030830 -2.4986393452 0.7432053089
v -6.4672570229 -2.6121096611 0.6948756576
v -6.5459737778 -2.6056854725 0.7223259807
v -6.9235086441 -2.1657459736 0.9738555551
v -6.8837828636 -2.2504940033 0.9628015161
v -6.9638462067 -2.1173589230 1.0195211172
v -5.1191344261 -3.5542333126 -0.3528673947
v -5.1813225746 -3.6077420712 -0.3228211403
v -5.1836428642 -3.4482040405 -0.3036189377
v 2.0517394543 3.4479677677 2.8621563911
v 2.0311701298 3.4924945831 2.9117341042
v 2.0936944485 3.4626564980 2.9068603516
v 3.7537703514 2.0977437496 3.0786685944
v 3.6940429211 2.1190354824 3.0514676571
v 3.7422370911 2.1518371105 3.1349475384
v -6.6032109261 3.3254432678 2.9858078957
v -6.5962214470 3.3068909645 2.9618852139
v -6.6292095184 3.2704131603 2.9781148434
v -6.5493631363 3.3470406532 2.9770884514
v -6.5570564270 3.2837200165 2.9412457943
v -5.4741625786 5.4178481102 5.2643294334
v -5.5266852379 5.4169864655 5.3171200752
v -5.4491515160 5.4854035378 5.3987975121
v -3.7729325294 -2.9761378765 10.6403036118
v -3.7027316093 -3.0012490749 10.6649475098
v -3.6643874645 -2.9655182362 10.7096824646
v -3.0576815605 -5.3533673286 8.7687854767
v -2.9995670319 -5.3325238228 8.8383426666
v -3.0684430599 -5.3344378471 8.7887992859
v -3.1101994514 -5.3323860168 8.7795925140
v -3.0536863804 -5.3234205246 8.8228216171
v -5.8799028397 -3.3469934464 9.0837974548
v -5.7996983528 -3.3494520187 9.1638689041
v -5.8320617676 -3.2684202194 9.1850385666
v -4.6582903862 -3.8026199341 9.5298576355
v -4.6332602501 -3.8521273136 9.5105133057
v -4.6104493141 -3.8163995743 9.5413103104
v -1.3009316921 -4.4284644127 9.9946765900
v -1.3335938454 -4.3767280579 10.0371265411
v -1.3628257513 -4.4282698631 9.9992589951
v 0.3944973946 -6.2979264259 5.7309865952
v 0.2125647217 -6.3424243927 5.7832922935
v 0.3151659071 -6.3344187737 5.6298947334
v -6.0509390831 -1.2455426455 10.0035934448
v -6.0154623985 -1.2121560574 10.0600557327
v -6.0516786575 -1.1621141434 10.0386505127
v -6.0423102379 -3.3594026566 8.8831920624
v -6.0678491592 -3.3086457253 8.9186515808
v -6.1007866859 -3.3049123287 8.8777141571
v -5.6008162498 -4.4403052330 8.1187295914
v -5.5466365814 -4.4225225449 8.1649837494
v -5.6133322716 -4.3811373711 8.1491699219
v 4.0212235451 3.4850320816 4.8069424629
v -5.4347729683 -3.8718593121 8.9469118118
v -6.0148339272 -1.9116735458 9.6939706802
v -6.0409126282 -1.8851494789 9.6941852570
v -6.1271729469 -1.9333448410 9.6500768661
v -5.9750189781 -1.3956363201 9.9701070786
v -5.9490442276 -1.4344429970 9.9705715179
v -5.9101133347 -1.3946410418 10.0227699280
v -6.0087113380 -3.0637607574 9.1803750992
v -6.0286135674 -3.1048598289 9.1253557205
v -5.9151015282 -3.2022817135 9.1661262512
v -5.6086697578 -4.1754612923 8.3856544495
v -5.6725401878 -4.1451606750 8.3381376266
v -5.6544585228 -4.2348246574 8.2610921860
v -5.3937525749 -3.7048404217 9.1369857788
v -4.7821750641 -2.5792047977 10.1116886139
v -4.7551822662 -2.5910310745 10.1295566559
v -4.7132205963 -2.5416755676 10.2087631226
v -4.5992913246 -4.5751953125 8.9370527267
v -4.5207881927 -4.6437072754 8.9237413406
v -4.6011133194 -4.5200080872 8.9726638794
v -6.4733266830 -2.2570843697 9.2166442871
v -6.5236611366 -2.1978487968 9.2151832581
v -6.5526442528 -2.2309689522 9.1866331100
v -6.6281752586 -3.0424189568 8.4818878174
v -6.6567411423 -2.9793517590 8.4972648621
v -6.6829719543 -3.0247497559 8.4228544235
v 3.7059345245 2.2221021652 3.1419508457
v 3.6974465847 2.2588815689 3.1880970001
v 3.7668566704 2.1916499138 3.2081489563
v -4.5649652481 -5.1978025436 8.0052375793
v -4.5113658905 -5.2088456154 8.0157098770
v -4.6203546524 -5.1590328217 8.0203657150
v -3.3175954819 -3.2130415440 10.6525449753
v -3.3253700733 -3.2940063477 10.6157655716
v -3.2971014977 -3.2627406120 10.6459045410
v -5.3921537399 -3.8444182873 9.0156326294
v -4.2642955780 -3.9822349548 9.6170711517
v -4.3125576973 -3.9238896370 9.6369152069
v -4.3369836807 -4.0327091217 9.5500431061
v -7.6273097992 4.4678716660 6.6377286911
v -7.6523203850 4.4504051208 6.6966857910
v -7.5695867538 4.5419459343 6.6926670074
v 3.7012839317 2.2763841152 3.2270452976
v 3.7627401352 2.2371134758 3.2404146194
v 0.3645906448 -6.1123003960 6.6312742233
v 0.4194765985 -6.1411390305 6.5049977303
v 0.5086056590 -6.0557055473 6.5516872406
v 3.7382173538 2.1805658340 3.1558775902
v 4.3917217255 2.0644669533 3.7867574692
v 4.4056410789 1.9859037399 3.7357501984
v 4.3521680832 1.9699161053 3.6526851654
v 2.4894678593 2.3032844067 1.9241091013
v 2.4953591824 2.3547313213 1.9436794519
v 2.5338017941 2.3160445690 1.9510755539
v 3.6768193245 2.1929159164 3.0933473110
v 3.6531369686 2.2452330589 3.1045598984
v 3.8245143890 2.1240406036 3.1607193947
v 3.8514730930 2.1016995907 3.1531033516
v 3.7339081764 2.0609838963 3.0093803406
v 3.8113152981 2.0094537735 3.0287601948
v 3.7101593018 2.0369219780 2.9458427429
v 3.7839012146 1.7267619371 2.7520272732
v 3.8174908161 1.6829160452 2.7290813923
v 3.8040714264 1.6569440365 2.6977338791
v 3.2593617439 2.7367339134 3.1400983334
v 3.2389335632 2.7934131622 3.1848676205
v 3.5362915993 1.9260523319 2.7298910618
v 3.5535748005 1.9598424435 2.7936449051
v 3.6136453152 1.9036185741 2.7518320084
v 2.9154441357 2.7687017918 2.8839886189
v 2.8241682053 2.7843592167 2.7975513935
v 2.8390111923 2.8036081791 2.8647375107
v 3.3735001087 2.1178948879 2.6979124546
v 3.3204627037 2.1436579227 2.6899714470
v 3.3245446682 2.1831970215 2.7235035896
v 3.8160123825 2.2001602650 3.2556190491
v 2.0681943893 2.6515541077 1.8996896744
v 2.1046180725 2.6700267792 1.9398224354
v 2.1623940468 2.6330423355 1.9502421618
v 3.1802749634 3.3648552895 3.7612581253
v 3.1840071678 3.3357987404 3.7117857933
v 2.9831018448 1.2359436750 1.5342504978
v 2.5006232262 2.3994824886 1.9711335897
v 3.2680313587 1.3015859127 1.8860231638
v 2.7679741383 2.5319004059 2.4651803970
v 2.8149263859 2.4750556946 2.4669218063
v 3.7490677834 1.5376205444 2.6320650578
v 3.7303032875 1.5565130711 2.6351044178
v 1.4720497131 2.0706706047 0.6745083332
v 1.5022760630 2.1012144089 0.7155190706
v 1.5691802502 2.0097706318 0.6798963547
v 1.3936604261 -0.1333069503 -1.3223600388
v 1.3601769209 -0.0745078921 -1.3080432415
v 1.4621753693 -0.1003277153 -1.2250581980
v 1.5112341642 3.0047116280 1.8478116989
v 1.4936964512 3.0536074638 1.8719770908
v 2.1997771263 0.1136979908 -0.3423868716
v -1.0436728001 2.4607579708 -0.1134000421
v -1.0749344826 2.4835498333 -0.0883123577
v -1.1720678806 2.5272784233 -0.0404964685
v -1.1297464371 2.5374772549 -0.0542692207
v -1.1313755512 2.5037403107 -0.0795267746
v -7.3771796227 0.7814685106 1.6659085751
v -7.4116458893 0.7127306461 1.7012662888
v -7.4110794067 0.7528330088 1.7169485092
v -7.4616513252 0.6632975340 1.7360943556
v -7.4638204575 0.6973457336 1.7714743614
v 3.2455210686 1.2793284655 1.8445396423
v 3.1432046890 1.3442500830 1.7767890692
v 2.5174789429 2.1524963379 1.8132491112
v 2.4763321877 2.2318055630 1.8423047066
v 2.5637655258 2.1501173973 1.8519744873
v 0.9788248539 2.8820075989 1.2189477682
v 0.9236962199 3.0097389221 1.3202954531
v -1.0496705770 2.9638705254 0.5010077953
v -1.0909876823 2.9040038586 0.4354791939
v 0.6002390385 1.8101373911 -0.2083176523
v 0.5407447815 1.8525550365 -0.1999277472
v 0.6006434560 1.8524625301 -0.1599581093
v 1.0893036127 3.0023539066 1.4601030350
v 1.1413534880 2.9443373680 1.4461827278
v 1.0978028774 2.9005699158 1.3337129354
v 1.1623660326 2.8991947174 1.3951480389
v 1.2339705229 2.8956205845 1.4471306801
v 1.5283097029 3.7408747673 2.8712606430
v 1.4919135571 3.7291486263 2.8136372566
v 1.4400098324 3.7932200432 2.8575885296
v 0.7681779861 1.7725543976 -0.1399050653
v 0.8307552338 1.6929177046 -0.1703227609
v 0.7139259577 1.8189101219 -0.1412191689
v -1.5994652510 2.6694240570 0.1369817108
v -1.5376430750 2.6700005531 0.1371541619
v 2.7735702991 0.0374311246 0.3209456205
v 2.8177225590 0.0525177382 0.3920523822
v 2.0466027260 1.0054637194 0.1920194924
v 2.1441481113 0.8916337490 0.2078886777
v 2.0948092937 0.9300769567 0.1788230240
v 2.8608422279 0.1152417958 0.5067869425
v 2.7951359749 0.1586072445 0.4472462237
v 2.8120949268 0.2064528167 0.4882931411
v -1.6167201996 6.2620806694 8.3443832397
v -1.6633105278 6.2565174103 8.3888740540
v -1.6201722622 6.2407093048 8.4006128311
v -5.0166769028 0.1437399685 11.1504020691
v -4.9857606888 0.1699145138 11.1648778915
v -5.0293273926 0.2089479864 11.1635780334
v -5.0851836205 0.2249988019 11.1385612488
v -5.1004672050 0.1685932577 11.1187353134
v -5.1523280144 4.3798928261 3.3747239113
v -5.1735420227 4.3623652458 3.3445293903
v -5.2424221039 4.3628249168 3.3925216198
v -1.1052242517 -2.7021236420 11.1888542175
v -1.0812002420 -2.7351436615 11.1779594421
v -1.0462725163 -2.7072176933 11.1945018768
v -0.9923044443 -2.6965789795 11.1864719391
v -1.0308680534 -2.7403094769 11.1786651611
v -0.2717254460 -0.2975551486 11.7407569885
v -0.2554124296 -0.3623419106 11.7177305222
v -0.1534776390 -0.3812978864 11.7076253891
v -6.6268706322 5.2378063202 8.3715438843
v -6.5735659599 5.3035326004 8.3973531723
v -6.3954210281 5.3795881271 8.5508584976
v -6.4799485207 5.3528347015 8.4540882111
v -6.4726333618 5.3208723068 8.5280084610
v -4.3015246391 6.5185542107 7.2728505135
v -4.2817840576 6.5023651123 7.3042693138
v -4.2576088905 6.5164155960 7.2636013031
v -6.0397291183 5.5259618759 8.8505172729
v -6.0890431404 5.5254268646 8.7820644379
v -6.1073441505 5.5029182434 8.8220291138
v -6.6625323296 5.3521375656 8.0309543610
v -6.6206045151 5.3778066635 8.0593690872
v -6.6219744682 5.4051351547 7.9866290092
v -6.7027263641 5.1713352203 8.3569841385
v -6.6978511810 5.1571292877 8.4126205444
v -7.2281122208 4.8883571625 6.4923796654
v -7.2494788170 4.8732242584 6.5421657562
v -7.2439126968 4.9179878235 6.5390968323
v -7.2374401093 4.8550968170 6.5003471375
v -7.2233657837 4.8544297218 6.4399185181
v -7.7298259735 4.2624177933 7.6425919533
v -7.6889138222 4.3164820671 7.6018972397
v -7.7222332954 4.3228006363 7.5381975174
v -2.1731462479 6.2705163956 9.1620616913
v -2.1481218338 6.2474679947 9.1990108490
v -2.0683760643 6.2528829575 9.1664581299
v -2.0694446564 6.2343220711 6.9839754105
v -2.0298850536 6.2193479538 7.0017490387
v -2.0225224495 6.1961607933 6.9621944427
v -1.8577128649 -1.6798615456 11.2868137360
v -1.8271651268 -1.6280764341 11.3036632538
v -1.9147822857 -1.6346553564 11.2664642334
v -1.3408458233 6.1824984550 8.2875299454
v -1.3010425568 6.1649751663 8.1907520294
v -1.3734511137 6.1976099014 8.2434253693
v 0.3106331229 0.1786150485 11.7652502060
v 0.3983303010 0.1860332489 11.7681646347
v 0.3854691088 0.2807427347 11.7747650146
v 4.1356916428 4.4871811867 7.7478113174
v 4.1194987297 4.4865179062 7.6729316711
v 4.0806627274 4.5380024910 7.7369947433
v -3.1683087349 0.1918662637 11.6308231354
v -3.0762190819 0.0426759385 11.6150283813
v -3.0842103958 0.2258965373 11.6442880630
v -4.0807538033 -0.6719413996 11.3140773773
v -3.9534671307 -0.7167631984 11.3387613297
v -4.0386409760 -0.6168202162 11.3460559845
v -2.3241667747 1.2556090355 11.7105436325
v -2.2784810066 1.0859680176 11.7036247253
v -2.1847395897 1.1058720350 11.7017192841
v -2.9316840172 -0.0760426298 11.5995321274
v -2.9839582443 -0.1738325208 11.5864009857
v -2.9063651562 -0.1408213526 11.5803241730
v -1.9528670311 -2.0817427635 11.1238546371
v -1.9742125273 -2.1409518719 11.1054725647
v -1.8965597153 -2.1388764381 11.1340398788
v 0.0863965154 5.5709958076 4.8368730545
v 0.0111678829 5.5877180099 4.8010883331
v 0.0164967403 5.5986642838 4.8464317322
v -6.4167852402 -3.6474432945 8.0935907364
v -6.4190831184 -3.6712603569 8.0281162262
v -1.2416644096 6.1072058678 5.4254651070
v -1.2658882141 6.1175584793 5.4785671234
v -1.1689037085 6.1544132233 5.4750657082
v -1.2701815367 6.0930733681 5.3907518387
v -1.3067266941 6.0849604607 5.4414758682
v -2.4017069340 6.4042673111 8.8785696030
v -2.3937337399 6.3887004852 8.9597034454
v -2.3147974014 6.3769721985 8.8861141205
v -4.0821809769 4.6459121704 3.3407158852
v -3.9926543236 4.6760802269 3.3381836414
v -4.0907373428 4.5869865417 3.2574028969
v -2.2837922573 6.3709363937 7.2726564407
v -2.3996174335 6.4126033783 7.2672328949
v -2.3936686516 6.4101228714 7.3081321716
v -2.3403148651 6.3828859329 7.2174291611
v -3.8709115982 6.5211334229 7.2704687119
v -3.7959432602 6.4701337814 6.9033145905
v -3.8151648045 6.4538340569 6.7691850662
v -3.8902924061 6.4573884010 6.8120241165
v -4.7112922668 6.4461154938 7.3100156784
v -4.7142639160 6.4437646866 7.3637447357
v -4.6648120880 6.4444708824 7.3274207115
v -3.8977882862 5.0074143410 3.8223512173
v -3.9670767784 4.9914197922 3.8281941414
v -3.9744451046 5.0301380157 3.8882055283
v -1.4467684031 5.9369115829 7.1528625488
v -1.3861553669 5.9173936844 7.1537704468
v -1.3343371153 5.8863716125 7.1087245941
v -3.6899709702 6.3621015549 6.5267906189
v -3.7469782829 6.3675355911 6.5160999298
v -3.7052807808 6.3954939842 6.5849618912
v -3.0121455193 5.3298673630 4.0908694267
v -3.0226111412 5.3388261795 4.1326932907
v -2.9306147099 5.3540272713 4.1130032539
v -2.9899458885 5.4152860641 4.2317571640
v -2.8881978989 5.4168572426 4.2050943375
v -1.4416726828 5.4035143852 4.0296111107
v -1.5072059631 5.3682451248 3.9663884640
v -1.5109281540 5.4228906631 4.0540299416
v 3.3084466457 1.3347486258 10.9626846313
v 3.2355289459 1.2881448269 11.0171566010
v 3.3175094128 1.1760951281 10.9550199509
v -4.7014350891 4.9961576462 4.0537710190
v -4.6079602242 5.0399751663 4.0727148056
v -4.5921978951 4.9948654175 3.9887299538
v -2.5912847519 6.1175665855 5.6982502937
v -2.5677404404 6.1171383858 5.7223682404
v -2.5210773945 6.0879354477 5.6936697960
v -2.6076726913 6.1236214638 5.7441115379
v -4.8223166466 4.6486186981 3.5738794804
v -4.8596043587 4.6822519302 3.6433269978
v -4.7770118713 4.6704664230 3.6099104881
v -4.0877952576 5.3675518036 4.4496583939
v -4.0969142914 5.3498234749 4.4122762680
v -4.1742606163 5.3390407562 4.4157462120
v -5.1367855072 5.3488359451 4.8546757698
v -5.1788825989 5.3227739334 4.8611583710
v -5.1702127457 5.3693938255 4.8966588974
v -5.2414884567 5.3526172638 4.9432358742
v -5.2335867882 5.3784661293 4.9762802124
v -5.1958270073 5.3905811310 4.9463515282
v -3.1217198372 5.3404178619 4.1467423439
v -3.0935983658 5.3646912575 4.1948194504
v -3.0654923916 5.3241167068 4.1078639030
v -6.7753539085 5.0451741219 5.8616480827
v -6.8382401466 5.0128822327 5.8959712982
v -6.8043441772 5.0640916824 5.9543485641
v -5.8177447319 3.7066307068 2.9120202065
v -5.7944393158 3.7082610130 2.8749613762
v -5.8470063210 3.6848344803 2.8632638454
v -5.8036842346 3.6955218315 2.8351707458
v -5.8546066284 3.6595036983 2.8291740417
v -7.8207139969 4.2175588608 6.8539752960
v -7.7603306770 4.3228902817 6.7485475540
v -7.8081569672 4.2529897690 6.7361726761
v -7.8366284370 4.1993045807 6.7074952126
v -5.0654816628 5.1953415871 4.6141128540
v -5.1234788895 5.2033710480 4.6403875351
v -5.0832099915 5.2372999191 4.6818780899
v -3.7917799950 3.6881642342 1.8738461733
v -3.7363891602 3.7133045197 1.9226279259
v -3.7162404060 3.6825127602 1.8436073065
v -7.4576544762 3.9195556641 4.7998018265
v -7.4373426437 3.9876003265 4.8973760605
v -7.4011440277 4.0222883224 4.8501572609
v -6.8004307747 3.9502751827 4.0981006622
v -6.8695554733 3.8895714283 4.0482831001
v -6.8551955223 3.9795436859 4.1664066315
v -6.9149475098 3.9213712215 4.1139941216
v -6.9144220352 3.9606730938 4.1551728249
v -7.1182746887 3.8635954857 4.2054114342
v -7.1159110069 3.8370335102 4.1399908066
v -7.1774582863 3.8607769012 4.2705426216
v -6.2197666168 5.2758932114 5.6036610603
v -6.1769561768 5.2916955948 5.5940098763
v -6.2658090591 5.2311964035 5.5414781570
v -8.3762588501 3.2590827942 6.4861631393
v -8.3279485703 3.3637783527 6.3693466187
v -8.3712272644 3.2738323212 6.3908338547
v -7.1238451004 3.6264505386 3.8429017067
v -7.1702914238 3.6646296978 3.9317684174
v -7.1134119034 3.6849179268 3.8820867538
v -7.2912755013 3.0948333740 3.4698557854
v -7.2618875504 3.0453870296 3.3731656075
v -7.3338947296 2.9301583767 3.3444054127
v -8.6473808289 1.6269810200 4.3885707855
v -8.6313285828 1.6519171000 4.3372230530
v -8.6417922974 1.5969991684 4.3023452759
v -7.3473572731 2.8865447044 3.3054189682
v -7.3198080063 2.8491821289 3.2291972637
v -7.3753943443 2.8677034378 3.3060450554
v -6.9370336533 4.1530637741 4.3910183907
v -6.9178628922 4.1965737343 4.4125361443
v -6.8655490875 4.1708221436 4.3880443573
v -7.2905950546 2.7401399612 3.1311702728
v -7.2456722260 2.7688207626 3.0869054794
v -7.2882266045 2.6752471924 3.0723817348
v -8.6592950821 2.5360352993 6.1667642593
v -8.7142848969 2.3435847759 6.1472086906
v -8.6641063690 2.4938378334 6.3685626984
v -8.7719125748 2.2156591415 5.7994432449
v -8.7829151154 2.1473124027 5.8367385864
v -8.7517871857 2.2393500805 5.9220604897
v -8.6315736771 1.6276671886 4.2806086540
v -8.6101980209 1.5876381397 4.2241697311
v -7.9083485603 3.2981774807 4.6213250160
v -8.0107822418 3.1923203468 4.6718125343
v -7.9405021667 3.3185753822 4.7135105133
v -7.9885206223 3.1811428070 4.5898828506
v -8.3040685654 3.3798182011 5.8503317833
v -8.2924976349 3.4260714054 5.8672780991
v -8.2867746353 3.4172947407 5.8205518723
v -7.9358568192 3.8018310070 5.6098155975
v -8.0023384094 3.7190167904 5.6012573242
v -7.9762272835 3.7918336391 5.6836256981
v -8.6934032440 2.3478701115 5.4745168686
v -8.7259397507 2.2537572384 5.4999694824
v -8.7312355042 2.3051590919 5.6491661072
v -8.2980318069 3.3429007530 5.9735937119
v -8.3070449829 3.3007063866 5.8744888306
v -8.3514652252 3.2275385857 5.9363794327
v -8.5489616394 2.5856826305 5.1316037178
v -8.6050643921 2.4820952415 5.2315840721
v -8.6120471954 2.5369243622 5.3340620995
v -8.1166248322 2.7247948647 4.1880044937
v -8.1656055450 2.6906669140 4.2560758591
v -8.1506786346 2.7331273556 4.2610559464
v -8.2893514633 2.9868676662 4.9970135689
v -8.3352260590 2.9380161762 5.0442943573
v -8.3024168015 3.0376155376 5.1270022392
v -7.1100540161 3.5600638390 3.7493767738
v -7.1216955185 3.5177145004 3.6939814091
v -7.1530170441 3.4957728386 3.7208681107
v -8.6011991501 1.5247740746 4.2093672752
v -8.5615482330 1.4952571392 4.0928230286
v -7.5242576599 3.8932576180 4.9194612503
v -7.4937882423 3.9010920525 4.8802447319
v -7.5809259415 3.8225529194 4.9104862213
v -7.8730583191 2.0392053127 3.1802244186
v -7.8292474747 2.0265805721 3.1155986786
v -7.8839569092 1.9392935038 3.1399216652
v -7.0350599289 2.2565000057 2.3475379944
v -7.0360069275 2.2860226631 2.3886408806
v -6.9357914925 2.2788393497 2.2777984142
v -8.7325420380 2.0097775459 4.8921413422
v -8.7097644806 2.0137212276 4.8322052956
v -8.7333059311 1.9316682816 4.9032049179
v -8.7390422821 2.0131125450 4.9595122337
v -8.7210359573 2.0548121929 4.8652715683
v -8.1355543137 2.8218729496 4.2947907448
v -8.1051559448 2.8369975090 4.2500767708
v -8.1303739548 2.7939050198 4.2446990013
v -8.3776798248 2.9604556561 5.1399035454
v -8.3427371979 3.0126073360 5.1634373665
v -7.8494687080 2.8487639427 3.8882639408
v -7.8983287811 2.8113648891 3.8752331734
v -7.9314298630 2.8016171455 3.9439191818
v -8.0260915756 0.5952534080 2.5209412575
v -7.9720335007 0.6413855553 2.4807803631
v -7.9788246155 0.5574252605 2.4509088993
v -7.7749361992 1.9347660542 2.9251604080
v -7.7318110466 2.0241012573 2.9489521980
v -7.7123832703 1.9711419344 2.8613824844
v -4.9210391045 1.8097633123 0.4961499572
v -4.9697303772 1.7827912569 0.4822510183
v -4.9780864716 1.7952357531 0.5260314345
v -0.7692905068 0.1720058322 11.7977285385
v -1.1081154346 0.2920581102 11.7765884399
v -1.1468058825 0.3490712345 11.7861595154
v -5.6971588135 -3.5063686371 0.0839364901
v -5.6517372131 -3.5935585499 0.0840066150
v -5.7710962296 -3.5404887199 0.1632165015
v -5.7053298950 -3.7107489109 0.2216305435
v -5.2269182205 -3.2198936939 -0.2015177011
v -5.1961936951 -3.1857476234 -0.2143698931
v -5.1520056725 -3.2500767708 -0.2693881691
v -2.3625257015 -2.7410156727 -1.8849856853
v -2.3903350830 -2.8256452084 -1.8242397308
v -2.4189925194 -2.7795543671 -1.7911641598
v -3.3973941803 -3.1384394169 -1.2371935844
v -3.3293597698 -3.1153225899 -1.2833652496
v -3.3580310345 -3.2147195339 -1.2339203358
v -2.2597665787 -3.1160783768 -2.0384109020
v -2.2856268883 -3.0887334347 -1.9058401585
v -2.3183562756 -2.9894199371 -1.9562367201
v 3.0046117306 4.8385896683 9.6605920792
v 2.9797086716 4.8032355309 9.6934337616
v 3.5178000927 4.5247025490 9.2176198959
v 3.4891870022 4.5382952690 9.2509431839
v 3.5161085129 4.5040636063 9.2538995743
v 3.5512847900 4.4782581329 9.3052177429
v 3.5462503433 4.4772076607 9.2654514313
v 3.5251555443 4.4991235733 9.2974996567
v 2.7158453465 5.2880010605 9.1065673828
v 2.7704434395 5.2321929932 9.1443300247
v 2.7526168823 5.2652640343 9.0337076187
v 1.8841390610 5.2708597183 9.8961343765
v 1.7429307699 5.2949409485 9.9261093140
v 1.8268243074 5.2352733612 9.9644870758
v 2.2584781647 5.1879425049 9.7778406143
v 2.3080258369 5.1693110466 9.7886114120
v 2.3075196743 5.1888322830 9.7540616989
v 2.3797123432 5.1597156525 9.7527046204
v 2.3971014023 5.1804332733 9.7207574844
v 2.3386082649 5.2023363113 9.7370185852
v 3.7598240376 4.3648447990 9.1388874054
v 3.8047306538 4.3544268608 9.1112308502
v 3.7573776245 4.3896260262 9.0914020538
v 3.7783975601 4.2915706635 9.1743412018
v 3.8231599331 4.3175134659 9.1180238724
v 3.7949769497 4.3397364616 9.1422863007
v 3.7391664982 4.2711820602 9.2235965729
v 3.7023463249 4.2800836563 9.2789211273
v 3.7949414253 4.1750001907 9.2463407516
v 3.7146930695 4.7567663193 8.4060840607
v 3.7057132721 4.7657442093 8.3390827179
v 4.9788055420 3.2901871204 7.7841992378
v 4.9808425903 3.3030567169 7.8169202805
v 2.9593605995 4.8682279587 9.6752033234
v 3.7470519543 4.6716647148 8.5260448456
v 3.7130379677 4.6689729691 8.6043415070
v 3.7665901184 4.6238770485 8.5920095444
v 4.1842355728 3.8157315254 9.1084671021
v 4.1610717773 3.8347468376 9.1289873123
v 4.1823520660 3.7571811676 9.1741199493
v 3.8310027122 4.3308501244 9.0684547424
v 3.8437771797 4.3061017990 9.0316123962
v 3.8152632713 4.3539295197 9.0245943069
v 3.5863091946 4.8306603432 8.4908142090
v 3.6672201157 4.7609448433 8.4782876968
v 3.0297799110 4.8514795303 9.6228818893
v -0.0835351050 6.0496406555 7.4018950462
v -0.1153709739 6.0505919456 7.3885016441
v -0.1305112690 6.0710678101 7.4215431213
v -0.0978666395 6.0724205971 7.4444284439
v -0.0434022248 6.0469837189 7.4341421127
v 4.9437632561 3.4361922741 7.3450045586
v 4.8964734077 3.4996175766 7.3532304764
v 4.9513211250 3.4211602211 7.4365286827
v 1.7315719128 5.9198288918 8.2923507690
v 1.7155872583 5.9421453476 8.3208827972
v 1.7700616121 5.9166717529 8.3264579773
v 3.8828623295 4.7546262741 7.6429653168
v 3.8512659073 4.7962226868 7.6153516769
v 3.8557624817 4.7703108788 7.6865119934
v 2.7314517498 5.4152655602 8.5864830017
v 2.7489330769 5.3904609680 8.6501379013
v 2.7977635860 5.3631262779 8.6005001068
v 4.6361942291 3.6904230118 8.2013435364
v 4.6171154976 3.7120487690 8.2283887863
v 4.6256403923 3.6722424030 8.2864151001
v 3.1390228271 5.1981496811 8.4585514069
v 3.0541148186 5.2633042336 8.3945617676
v 4.4780831337 1.8226646185 9.8952836990
v 4.4590916634 1.7758938074 9.9171953201
v 4.5083084106 1.7962388992 9.8358449936
v 2.9550585747 1.0343010426 11.1500520706
v 2.8862512112 1.0025229454 11.1768455505
v 2.8624613285 0.9434044361 11.1988363266
v 3.8138866425 0.6046513915 10.4972381592
v 3.8757185936 0.6388504505 10.4562644958
v 3.8235249519 0.6763771772 10.4797191620
v 5.0993018150 1.9354593754 8.9114580154
v 5.0767230988 1.9725970030 8.9477519989
v 5.0884346962 1.9217206240 8.9670095444
v 5.0461220741 1.9813268185 9.0216464996
v 5.0784726143 1.9400143623 9.0036468506
v 5.2692604065 1.3626234531 4.7068567276
v 4.7746953964 0.1148421541 9.3259553909
v 4.8202800751 0.1340137571 9.2587299347
v 4.8176918030 0.1877101958 9.2690906525
v 4.8049955368 0.8013087511 9.4685764313
v 4.8139944077 0.8700267076 9.4623422623
v 4.7654056549 0.8692916632 9.5165319443
v 4.8064208031 0.9358580112 9.4543619156
v 4.7077150345 0.9073370695 9.5645494461
v 4.8098039627 0.2761419713 9.3579864502
v 4.8173952103 0.2477102429 9.3022432327
v 4.8364620209 0.3328914642 9.3260536194
v 4.6529464722 0.5807637572 9.5951671600
v 4.6100111008 0.5372872949 9.6427249908
v 4.6491384506 0.5008193851 9.5887107849
v 2.8815386295 4.8120822906 9.7478866577
v 2.9418296814 4.7642040253 9.7348604202
v -3.4483397007 5.5524435043 10.3043403625
v -3.4735646248 5.5858135223 10.2857446671
v 2.5245633125 0.6386823654 11.3231630325
v 2.4809119701 0.5655402541 11.3231506348
v 2.5441834927 0.5715010166 11.2896423340
v 4.0337371826 -1.8460490704 9.1279220581
v 4.0430932045 -1.8095804453 9.1483364105
v 3.9941453934 -1.8118430376 9.1829557419
v -0.1856659055 -1.3880543709 11.5059919357
v -0.1623701602 -1.5015121698 11.4857940674
v 1.4446049929 0.5530714989 11.6800603867
v 1.4351878166 0.6231598854 11.6867847443
v 1.3690900803 0.7346141338 11.6951885223
v 1.1723840237 0.6344904900 11.7194585800
v 0.5398454666 0.6641060710 11.7765121460
v 0.6041377783 0.6266852617 11.7675142288
v 0.6254624724 0.6842563152 11.7881727219
v 1.7697777748 0.4166818261 11.5659179688
v 1.8474750519 0.3396282196 11.5192480087
v 1.8140209913 0.4268766642 11.5551738739
v 2.1452722549 -0.2674174905 11.2932147980
v 2.1725215912 -0.2045553923 11.3019046783
v 2.1208400726 -0.2135138959 11.3252344131
v 2.2258205414 -0.2066548020 11.2650918961
v 2.1888818741 -0.1113833189 11.3201007843
v 2.1918849945 -0.9135499001 11.0292701721
v 2.1563355923 -0.8846566677 11.0584230423
v 2.1252491474 -0.9319921732 11.0650806427
v 0.5836103559 0.5137915015 11.7642593384
v 0.6748062968 0.5000614524 11.7625141144
v 0.5925712585 0.5786826015 11.7601909637
v 3.7327969074 4.5533404350 8.8210163116
v -2.7554070950 6.5221872330 8.2746257782
v -2.8198783398 6.5398755074 8.2412643433
v -2.8236973286 6.5482640266 8.3132734299
v -3.9866511822 -1.1509037018 11.2491779327
v -4.0944833755 -1.2706382275 11.1664028168
v -4.0415654182 -1.3178051710 11.1813821793
v -0.1657858044 0.5845311880 11.8528423309
v -0.1995453686 0.5022200942 11.8432855606
v -5.0203943253 -3.2639503479 -0.3455701470
v -4.9611401558 -3.3473827839 -0.3599039316
v -5.0245738029 -3.3399972916 -0.3536005020
v -2.9921522141 -1.0543855429 -1.9487090111
v -2.8843588829 -1.1893905401 -1.9745825529
v -2.9869024754 -1.2801040411 -1.9523345232
v -2.6249279976 0.1192020699 -1.9846189022
v -2.6113419533 0.1815002263 -1.9458804131
v -2.5741777420 0.1115719527 -2.0000982285
v -3.5190045834 -1.7060636282 -1.6578428745
v -3.6865763664 -1.8665585518 -1.5099384785
v -3.6014795303 -1.6396933794 -1.6512275934
v -4.5560665131 0.9128173590 -0.5423679352
v -4.5158472061 0.9318583608 -0.5496678948
v -4.5000896454 0.9175574780 -0.5894334316
v -2.3376626968 1.3899117708 -1.0857522488
v -2.3890600204 1.4489774704 -1.0267868042
v -2.3273911476 1.4467467070 -1.0550848246
v -4.2480254173 -3.4247226715 -0.7637567520
v -4.3254375458 -3.3827610016 -0.7152739167
v -4.2396979332 -3.3541715145 -0.7987292409
v -2.3245394230 -2.4773645401 -1.9372760057
v -2.3084614277 -2.4499652386 -1.9979534149
v -2.3331336975 -2.5917563438 -1.9367290735
v -3.6173806190 -4.1458916664 -1.0433969498
v -3.8045163155 -4.0840706825 -0.9925915003
v -3.7382495403 -3.9976842403 -1.0528936386
v -4.8045263290 -3.8248765469 -0.4947564006
v -4.8612480164 -3.6832499504 -0.4786895216
v -3.5222620964 -3.6153936386 -1.1346209049
v -3.5662527084 -3.5457215309 -1.1022151709
v -3.4548459053 -3.5301930904 -1.2082300186
v 0.4464453459 -1.9849326611 -2.2566201687
v 2.5400588512 -3.0851902962 9.4926557541
v 2.5934610367 -3.0732474327 9.4771938324
v 2.6210007668 -2.9842562675 9.5211467743
v 1.1134870052 3.7094061375 2.5089731216
v 1.1785997152 3.6945350170 2.5122678280
v 1.1213765144 3.6686449051 2.4387533665
v -5.2195758820 4.9764652252 4.3086938858
v -5.1877593994 4.9735479355 4.2987232208
v -5.2267580032 4.9495315552 4.2700304985
v 2.7787671089 1.2647836208 1.2912276983
v -1.8045707941 1.2605067492 -1.3133563995
v -1.9362591505 1.3005837202 -1.2578054667
v -1.9419260025 0.7840162516 -1.6491349936
v -1.9686932564 0.8301038742 -1.6038961411
v -1.9116535187 0.8299629688 -1.6128579378
v -2.2360718250 1.4306455851 -1.0792763233
v -2.2416067123 1.3963847160 -1.1087598801
v -1.9301079512 0.2810399532 -1.9642148018
v -2.0155208111 0.2651605010 -1.9730540514
v -1.9572830200 0.3244664967 -1.9231646061
v -2.0990633965 0.2523017526 -1.9865047932
v -1.9629729986 0.2289539278 -1.9923727512
v -2.1026501656 0.2177840769 -2.0153627396
v -1.7211307287 0.7675230503 -1.6792925596
v -1.7241636515 0.7017641068 -1.7041248083
v -1.7539331913 0.8053492904 -1.6447184086
v -1.8400230408 0.6450471878 -1.7351083755
v -1.7947425842 0.6081308126 -1.7697876692
v -1.8306480646 0.5677383542 -1.7923886776
v -1.9989080429 0.7303894162 -1.6714367867
v -1.9756855965 0.6452705860 -1.7244672775
v -2.0282926559 0.6702570319 -1.7084771395
v -1.8925249577 0.7372303009 -1.6856215000
v -1.9467216730 0.7310894728 -1.6790577173
v -2.1510148048 1.1237760782 -1.3377965689
v -2.2383654118 1.0259602070 -1.3975583315
v -2.3634381294 1.1299836636 -1.2843006849
v -2.3222370148 0.8938240409 -1.4864374399
v -2.3484125137 1.0668309927 -1.3380970955
v -2.0406501293 0.7861511111 -1.6329444647
v -2.0484385490 0.7352221012 -1.6798024178
v -2.0838019848 0.7592392564 -1.6578675508
v -2.1013045311 0.3505677581 -1.8918975592
v -2.1294736862 0.3324958682 -1.9003760815
v -2.1549916267 0.3961918950 -1.8478374481
v -2.4575390816 0.6526347399 -1.6566910744
v -2.4157979488 0.6615230441 -1.6569181681
v -2.5042629242 0.5838024020 -1.6875303984
v -2.1646764278 0.1840902269 -2.0397338867
v -2.2138054371 0.1737834364 -2.0333642960
v -2.1729869843 0.2725520432 -1.9578278065
v -1.9866776466 0.3420201540 -1.9026279449
v -2.0318996906 0.2899582088 -1.9445325136
v -2.7335052490 2.0081708431 -0.4808408916
v -2.7599778175 1.9561557770 -0.5003774166
v -2.7877233028 1.9817792177 -0.4727962017
v -2.6327514648 1.0536906719 -1.2864334583
v -2.7277274132 1.0519889593 -1.2616240978
v -2.6252338886 1.0862905979 -1.2670025826
v -2.1517403126 -0.0906714201 -2.1436476707
v -2.0976891518 -0.1406886578 -2.1676073074
v -3.7209386826 1.7210800648 -0.3740517795
v -3.7027533054 1.6455245018 -0.4484358132
v -3.7060527802 1.7587594986 -0.3389104307
v -3.6489210129 1.7461044788 -0.3555439115
v -2.0164284706 1.7016172409 -0.8825386167
v -2.0738244057 1.7102570534 -0.8827543855
v -2.0367691517 1.7543536425 -0.8449333906
v -4.0807161331 3.0555920601 1.2521762848
v -4.1121478081 3.0148897171 1.2037714720
v -4.1755075455 3.0252385139 1.2643356323
v -2.3558878899 1.6073352098 -0.9167740345
v -2.3781118393 1.5752971172 -0.9461281896
v -2.4290568829 1.6274815798 -0.8865571022
v -3.0442867279 1.8084021807 -0.5754945278
v -3.0150909424 1.8824613094 -0.5054523945
v -2.9504039288 1.7948272228 -0.6020802259
v -3.7534224987 3.2545690536 1.3385283947
v -3.8597087860 3.1937818527 1.3334316015
v -3.9055018425 3.2154207230 1.3811179399
v -2.3117821217 1.8019016981 -0.7355285883
v -2.3306789398 1.8430707455 -0.7097593546
v -2.2472944260 1.8613815308 -0.7136400342
v -2.7759888172 1.0061429739 -1.2901368141
v -2.8249588013 1.1248846054 -1.1773068905
v -5.2081251144 3.9104008675 2.7702608109
v -5.3006696701 3.8824973106 2.7828664780
v -5.2578277588 3.9283359051 2.8249568939
v -2.6921911240 0.9702859521 -1.3485798836
v -2.6075432301 1.0010917187 -1.3369120359
v -2.6073997021 0.9587098360 -1.3875446320
v -3.1208839417 1.1595839262 -1.0815017223
v -3.1077737808 1.2308489084 -1.0350077152
v -2.9710524082 1.2287721634 -1.0656439066
v -2.9440424442 1.0694698095 -1.1996117830
v -3.0632605553 1.0610010624 -1.1852749586
v -3.1975991726 0.7368082404 -1.4383610487
v -3.1349761486 0.7416978478 -1.4421793222
v -3.2008285522 0.6700705290 -1.5039398670
v -3.4379456043 0.4221545160 -1.5988318920
v -3.4835112095 0.3057956994 -1.6329733133
v -3.5392022133 0.3662946820 -1.5643714666
v -1.1040059328 0.0265911613 -2.0231895447
v -1.1048582792 -0.0301040560 -2.0487256050
v -1.2715200186 -0.1024736464 -2.1021442413
v -4.0251154900 0.6278550029 -1.0810389519
v -4.0712623596 0.6325953603 -1.0558379889
v -4.0883650780 0.6804977655 -1.0287024975
v -2.9999403954 0.2119736820 -1.8748117685
v -2.9448199272 0.2529142797 -1.8754273653
v -3.7086954117 0.5732786059 -1.3085662127
v -3.6432585716 0.5763043165 -1.3508992195
v -3.6646373272 0.5230260491 -1.3850440979
v -1.6907577515 0.4031991363 -1.8654667139
v -1.7488987446 0.3366390467 -1.9136381149
v -1.8207037449 0.4165424705 -1.8568339348
v -2.1088299751 -1.2118210793 -2.0637214184
v -2.0542745590 -1.1457128525 -2.0983467102
v -2.0300893784 -1.2869195938 -2.0772259235
v -2.5162694454 -0.4772652686 -2.0211820602
v -2.5882983208 -0.3962703347 -2.0288400650
v -2.4561321735 -0.3868580163 -2.0594553947
v -2.2941405773 0.1978429258 -1.9867787361
v -2.2913033962 0.1722424477 -2.0128536224
v -2.3891150951 0.1758804768 -1.9903314114
v -1.7784914970 -0.2929539084 -2.1963384151
v -1.8737862110 -0.2288361490 -2.1845986843
v -1.8123347759 -0.1593596488 -2.1708133221
v -1.9744838476 0.1771241724 -2.0303714275
v -2.1104993820 0.1558998823 -2.0500531197
v -1.9364012480 -0.2919953167 -2.2128779888
v -1.9573228359 -0.2403956801 -2.1930434704
v -1.8543337584 -0.3377107978 -2.2139925957
v -4.6609134674 1.9798309803 0.4458782375
v -4.6287856102 2.0169045925 0.4663285017
v -4.6001014709 1.9853756428 0.4216652513
v -1.8051462173 -0.6872735620 -2.2423744202
v -1.7326786518 -0.6698543429 -2.2391586304
v -1.7300164700 -0.7677650452 -2.2566785812
v -1.7180615664 -0.8666232824 -2.2506318092
v -1.7542113066 -0.8897519112 -2.2153997421
v -1.7716679573 -0.8345283270 -2.2261002064
v -1.7867255211 -0.9586410522 -2.1833031178
v -1.8415746689 -0.8975188136 -2.1781759262
v -1.8071426153 -0.8718690872 -2.1896255016
v -2.5919303894 -0.0699343383 -2.0406336784
v -2.4888849258 -0.1024978310 -2.0617849827
v -2.4954168797 -0.1464279592 -2.0630972385
v -2.7168335915 0.3422298729 -1.8300966024
v -2.6717402935 0.4097604156 -1.7847137451
v -2.7087142467 0.2410352826 -1.8879957199
v -2.2597208023 0.3161534667 -1.8975000381
v -2.3152046204 0.2933714986 -1.9220050573
v -2.3305652142 0.3666703403 -1.8608773947
v -2.4872596264 0.4661844373 -1.7652233839
v -2.4070172310 0.4646912217 -1.7874326706
v -2.4299547672 0.4081190825 -1.8107134104
v -2.1029157639 0.2805562913 -1.9499957561
v -2.9838633537 0.3704416156 -1.7740222216
v -3.0664312840 0.4109461010 -1.7185313702
v -2.9882760048 0.4473910332 -1.7303175926
v -1.7336868048 -0.1997707337 -2.1788282394
v -1.7164688110 -0.2545790076 -2.1819837093
v -2.4901435375 0.1710959971 -2.0048213005
v -2.4342312813 0.1734809130 -2.0027666092
v -2.4352545738 0.1166418269 -2.0551276207
v -2.4024486542 -0.0374973230 -2.0858912468
v -2.4007577896 0.0126945777 -2.0735073090
v -2.3517975807 -0.0119222142 -2.0821850300
v -1.8697959185 -0.5041842461 -2.2303314209
v -1.7644608021 -0.4743467271 -2.2215328217
v -1.9852633476 -0.3144394159 -2.2081546783
v -2.0962843895 -0.2166963369 -2.1742916107
v -1.2492754459 -0.5454187393 -2.1926634312
v -1.2734504938 -0.5999851823 -2.2060556412
v -1.2869306803 -0.4963385165 -2.1799242496
v -2.1333289146 0.0092691481 -2.1023612022
v -2.2116792202 0.0433886796 -2.0834417343
v -2.1093778610 0.0976402760 -2.0667636395
v -1.9026242495 -1.0177718401 -2.1745088100
v -1.9032720327 -0.9278820753 -2.1780066490
v -1.8192089796 -1.0140345097 -2.1683952808
v -3.6075661182 0.0631160289 -1.7218035460
v -3.5584816933 0.0475937389 -1.7571462393
v -3.5921711922 -0.0017710982 -1.7887409925
v -2.6907131672 -0.5570223927 -1.9683904648
v -2.7727046013 -0.4959935844 -1.9817736149
v -2.6788303852 -0.4802054167 -1.9919852018
v -4.1139659882 2.1317667961 0.2678541839
v -4.1430096626 2.1078066826 0.2869732082
v -2.4221997261 -0.6735082269 -1.9951040745
v -2.5491509438 -0.6563565135 -1.9791970253
v -2.5293097496 -0.6149451733 -1.9744844437
v -2.2502255440 -0.0039058290 -2.1045928001
v -2.2825899124 0.0347184502 -2.0889585018
v -4.5264606476 0.3039046526 -1.0481078625
v -4.5500521660 0.2528461814 -1.0665334463
v -2.6203229427 0.4549908638 -1.7632867098
v -2.5964994431 0.3756601512 -1.8124773502
v -2.6459050179 -0.3160653710 -2.0200593472
v -2.7464301586 -0.2853968143 -2.0052325726
v -2.7407822609 0.0919164196 -2.0163202286
v -2.6955051422 0.0950127244 -2.0176510811
v -2.7232866287 0.0407963693 -2.0345520973
v -2.5877757072 0.0643448904 -2.0296359062
v -2.5775508881 0.0287343953 -2.0520915985
v -2.6533734798 0.0497717895 -2.0307779312
v -2.7394235134 0.1514153928 -1.9551125765
v -2.7666881084 0.1181915253 -1.9829140902
v -2.4772605896 0.0134833632 -2.0764684677
v -2.4805057049 0.0747460499 -2.0657968521
v -2.7262794971 -0.1272788346 -2.0135951042
v -2.7066485882 -0.0520164035 -2.0190284252
v -2.6544280052 -0.0448776409 -2.0230791569
v -2.5643167496 -0.0039141634 -2.0595979691
v -2.6282317638 -0.0031641868 -2.0376310349
v -2.7904372215 0.0557560623 -2.0068240166
v -2.8247642517 0.0800001472 -1.9866008759
v -2.4854447842 -0.0556365848 -2.0715007782
v -3.1390359402 0.7053384781 -1.4708809853
v -3.0685524940 0.7357249260 -1.4594798088
v -2.7456135750 -0.0386153907 -2.0249428749
v -2.8069686890 -0.0112146698 -2.0187280178
v -2.7566399574 0.0508813933 -2.0263662338
v -2.8953547478 -0.4359317720 -1.9758974314
v -2.7470805645 -0.4245720804 -2.0083274841
v -4.0589752197 0.1595367938 -1.4031162262
v -4.1316256523 0.1678484380 -1.3509085178
v -4.0712456703 0.2324227095 -1.3478480577
v -4.1474814415 1.7323462963 -0.0510145873
v -4.0473160744 1.7600150108 -0.0850218013
v -4.0581107140 1.7211892605 -0.1162147969
v -3.3335430622 -0.3088846505 -1.8800265789
v -3.3696656227 -0.2696788609 -1.8729313612
v -3.3528883457 -0.1754276007 -1.8936663866
v -3.1754901409 0.3880407512 -1.7103703022
v -3.2053360939 0.4349580109 -1.6911573410
v -3.1027247906 0.4686099589 -1.6820719242
v -3.7621343136 0.0499398820 -1.6272941828
v -3.8508489132 0.0160596352 -1.5869406462
v -3.7988142967 0.1009409279 -1.5874366760
v -2.6801733971 -0.3937335610 -2.0201950073
v -2.5813601017 -0.5452446938 -1.9822380543
v -2.6398344040 -0.6038964391 -1.9635457993
v -3.2451667786 -0.0106323753 -1.9470415115
v -3.2764048576 -0.0651007593 -1.9296354055
v -3.2798204422 -0.0147770084 -1.9295300245
v -3.2395641804 -0.0881074741 -1.9311487675
v -2.6744863987 -0.7881264687 -1.9952628613
v -2.4560701847 -0.7708347440 -2.0144038200
v -2.8839836121 -0.5919795036 -1.9257841110
v -2.7998721600 -0.6178811193 -1.9389162064
v -2.8839969635 -0.6881662607 -1.9294304848
v -4.1626954079 2.0770564079 0.2691219151
v -2.7085630894 -0.6583380699 -1.9636363983
v -2.8342778683 -0.7560650110 -1.9582787752
v -2.9563155174 -0.3297254443 -1.9638351202
v -2.9030444622 -0.3233488500 -1.9655832052
v -3.3328793049 -0.6268879771 -1.8351460695
v -3.3237667084 -0.5297879577 -1.8433237076
v -3.1386706829 -0.8121085763 -1.8918515444
v -3.0862259865 -1.0067834854 -1.9253906012
v -3.3304581642 -0.8867755532 -1.8402850628
v -3.3039875031 -0.7995653152 -1.8361604214
v -3.2382514477 -0.8244187832 -1.8541183472
v -3.6896338463 2.0183072090 -0.0877856016
v -3.6946864128 2.0783760548 -0.0410831869
v -3.6194145679 2.0325505733 -0.1142852232
v -3.9458558559 1.4562865496 -0.4536416531
v -4.0103034973 1.4389699697 -0.4630172253
v -3.9944076538 1.4712592363 -0.4252501130
v -5.2673392296 1.6927211285 0.6128705740
v -5.2628264427 1.7642326355 0.6746867299
v -5.1919026375 1.7436054945 0.5847976804
v -5.7914624214 1.7551413774 1.0088564157
v -5.7199330330 1.7907342911 1.0037041903
v -4.0379281044 2.5943379402 0.6687064171
v -4.0841779709 2.6118955612 0.7047135830
v -4.0340251923 2.6263098717 0.7195395231
v -3.8687236309 1.2683656216 -0.6583993435
v -3.8429832458 1.3529648781 -0.6016873717
v -3.7688808441 1.3087794781 -0.6697042584
v -4.0081644058 1.9750385284 0.0630541220
v -4.0551567078 1.9856569767 0.0916070417
v -4.0265169144 2.0100586414 0.0960408226
v -4.3603019714 2.7045431137 0.9942393303
v -4.3079795837 2.7283239365 0.9800493717
v -4.2998099327 2.6946794987 0.9382127523
v -4.2959284782 2.7733826637 1.0172077417
v -4.2251472473 2.7726435661 0.9790564775
v -3.5719313622 1.5972970724 -0.5645825863
v -3.5675988197 1.5477412939 -0.5999295712
v -3.6231334209 1.5633037090 -0.5675886273
v -4.0036582947 1.8201954365 -0.0556184240
v -4.0259065628 1.8465330601 -0.0294811651
v -3.9973332882 1.8884254694 0.0044109235
v -4.2246637344 1.7957892418 0.0546248294
v -4.2314224243 1.8312845230 0.0822868720
v -4.1759762764 1.8242522478 0.0626190230
v -4.5623793602 2.0319809914 0.4207684994
v -4.6152381897 2.0658118725 0.5039864779
v -4.4628057480 2.2136659622 0.5473639965
v -4.4386596680 2.2048411369 0.5133678913
v -4.5107827187 2.1507453918 0.5042690635
v -5.0408401489 0.9928011894 -0.1418381929
v -5.0589280128 0.9112312198 -0.1806660295
v -5.1250939369 0.9373441339 -0.0874289423
v -4.6521620750 1.2701627016 -0.1849530786
v -4.6917233467 1.2842093706 -0.1476529539
v -4.6122879982 1.3383266926 -0.1621836871
v -5.6241807938 1.1935747862 0.4895514250
v -5.6614017487 1.1433533430 0.4664375782
v -5.7176823616 1.1751631498 0.5446572900
v -3.4794549942 1.2123270035 -0.8998541236
v -3.5427207947 1.2366638184 -0.8409655690
v -3.4953751564 1.2409210205 -0.8801789880
v -3.1931784153 1.6096502542 -0.6674258709
v -3.2566604614 1.5397238731 -0.7065137029
v -3.3307266235 1.5767875910 -0.6482570171
v -3.2148742676 1.4312888384 -0.8237868547
v -3.1487159729 1.4047769308 -0.8679404259
v -4.1518411636 1.5683046579 -0.2509962618
v -4.1320438385 1.5040861368 -0.3115673363
v -4.2093453407 1.5065237284 -0.2761498690
v -3.8988738060 1.6678150892 -0.3097076118
v -3.8987975121 1.6352515221 -0.3370433152
v -3.9438600540 1.6432561874 -0.2884306312
v -4.5830125809 2.0789189339 0.4725751877
v -4.5567512512 2.1038379669 0.4713299274
v -4.6048865318 1.8934195042 0.3160051107
v -4.5517954826 1.8796899319 0.2721891701
v -4.6228618622 1.8169217110 0.2610055208
v -4.4946928024 0.6974107027 -0.7226358056
v -4.4251251221 0.7208623886 -0.7467280030
v -4.4554066658 0.6471602321 -0.7932366133
v -2.8599514961 1.5172989368 -0.8441781998
v -2.8324141502 1.5601085424 -0.8214556575
v -2.8009049892 1.5295029879 -0.8548516035
v -3.0742995739 1.4082883596 -0.9169686437
v -3.0351109505 1.4281778336 -0.9027968645
v -3.0439252853 1.4123723507 -0.9401649833
v -3.1722395420 0.5152791739 -1.6448805332
v -3.0027985573 0.5321518183 -1.6594530344
v -4.1003561020 0.9932638407 -0.7395669222
v -4.1032438278 1.0445110798 -0.7147750258
v -4.0152425766 1.0585389137 -0.7336752415
v -4.2837762833 1.4522131681 -0.2850161791
v -4.2012758255 1.4223427773 -0.3462793529
v -4.5866012573 0.8774997592 -0.5331815481
v -4.6133584976 0.9088755250 -0.4910752475
v -5.2737593651 3.7251048088 2.5687801838
v -5.2149057388 3.7499086857 2.5617878437
v -5.2193078995 3.7035708427 2.5334310532
v -5.3688774109 4.0891065598 3.1411807537
v -5.4788541794 4.0444808006 3.1586751938
v -5.4373493195 4.1062979698 3.2223815918
v -5.0995540619 -0.0322290994 -0.7422133088
v -5.2101521492 -0.0502620824 -0.6450202465
v -5.1117463112 0.0142527800 -0.6979640722
v -3.5477728844 0.1432820410 -1.7096983194
v -3.6340606213 0.0834263712 -1.7004591227
v -3.6072511673 0.1632099599 -1.6703983545
v -4.3367586136 0.1770032793 -1.2630679607
v -4.2646894455 0.2415152788 -1.2389249802
v -4.2904243469 0.1442726851 -1.2932269573
v -3.7107377052 0.2154023349 -1.5360629559
v -3.6975421906 0.2017734647 -1.5711295605
v -3.7625536919 0.1536305845 -1.5674390793
v -3.6807317734 0.1879630089 -1.6055309772
v -3.6779596806 0.1390067637 -1.6379690170
v -3.7653560638 0.2186926305 -1.5004669428
v -3.7732045650 0.1880101860 -1.5199068785
v -3.8219921589 0.1945266575 -1.4982966185
v -3.8616638184 0.1440015733 -1.5176174641
v -3.1021709442 0.5748591423 -1.6018049717
v -3.1784253120 0.5570019484 -1.6187261343
v -3.2072439194 0.5906634927 -1.5781340599
v -4.4171299934 0.8073293567 -0.6842017174
v -4.4906873703 0.8224743605 -0.6392204165
v -4.4534573555 0.8603664041 -0.6350636482
v -4.3706779480 0.2250420898 -1.2179534435
v -4.5081677437 0.2139168680 -1.1369210482
v -3.4055829048 0.2504733801 -1.7309799194
v -3.4699881077 0.2527898550 -1.6786290407
v -3.9124548435 0.0470913500 -1.5379724503
v -3.9048285484 -0.0631617755 -1.5744800568
v -3.5471680164 -0.4972884655 -1.7528532743
v -3.6467225552 -0.4446535110 -1.7260346413
v -3.5171465874 -0.3233897388 -1.8422689438
v -4.1662831306 -1.0214014053 -1.3726043701
v -4.2948822975 -0.8159503937 -1.2524155378
v -4.1297798157 -0.9019439816 -1.3910049200
v -4.9960756302 4.7101330757 3.7842433453
v -5.0118041039 4.7325010300 3.8268623352
v -4.9625663757 4.7541322708 3.8376998901
v -3.9682817459 -0.1162575111 -1.5213890076
v -4.0116963387 -0.1733972430 -1.4877688885
v -4.0111851692 -0.0743555203 -1.4942659140
v -5.5126943588 4.0038661957 3.1072711945
v -5.4876160622 3.9687340260 3.0243349075
v -5.5785264969 3.9558937550 3.0637397766
v -5.0427093506 0.7511630058 -0.3401897252
v -5.0934448242 0.7288768291 -0.2914559841
v -5.0457410812 0.7881153226 -0.2821707726
v -4.9453830719 0.3199588060 -0.6953744888
v -4.8941693306 0.3744062781 -0.6950971484
v -4.8586072922 0.3344614506 -0.7622895241
v -5.0199432373 0.3662271500 -0.6102946997
v -5.0278844833 0.2977906466 -0.6337730885
v -5.1653871536 -0.6229746938 -0.7111275196
v -5.0978603363 -0.6186197996 -0.7250143290
v -5.1294422150 -0.7307172418 -0.7127129436
v -3.8066787720 -0.4865688980 -1.5999547243
v -3.7378869057 -0.4264334142 -1.6838613749
v -4.2488064766 1.0159509182 -0.6572143435
v -4.2831735611 0.9790685177 -0.6514525414
v -4.3105354309 0.9873328805 -0.6308544278
v -4.5640659332 0.8625773191 -0.5848903656
v -4.3495998383 0.5694115758 -0.9213184118
v -4.3484621048 0.6068318486 -0.8715988398
v -4.3172602654 0.6065440774 -0.8915401697
v -4.6151218414 -0.1495060474 -1.0284312963
v -4.5697584152 -0.1678141654 -1.0568299294
v -4.5448160172 -0.3248268664 -1.0498707294
v -4.1864786148 0.3113596737 -1.2172966003
v -4.2187175751 0.3184645176 -1.1972944736
v -4.2183251381 0.3676670194 -1.1745139360
v -3.5422163010 1.6299675703 -0.5327616930
v -3.5692172050 1.6329333782 -0.4913090765
v -3.5094971657 1.6700230837 -0.4825038016
v -6.4339737892 -0.0806463882 0.4829840362
v -6.3749504089 0.0283091776 0.4873455167
v -6.3482441902 -0.0694623590 0.4246746302
v -4.5667057037 1.4608432055 -0.0529743843
v -4.5405263901 1.4262082577 -0.1116503328
v -4.5762414932 1.3989858627 -0.1191212013
v -4.7512760162 1.7516380548 0.2818590403
v -4.6952471733 1.7738603354 0.2604967356
v -4.7521677017 1.7092018127 0.2295736521
v -3.9431095123 1.2072036266 -0.6677319407
v -3.8849217892 1.1959991455 -0.6949884295
v -4.9666004181 1.5744576454 0.2692071795
v -4.9636602402 1.6058564186 0.3004162908
v -4.9166240692 1.6158819199 0.2605323195
v -4.7449588776 1.6596360207 0.1828975081
v -4.6934061050 1.6586202383 0.1617793739
v -4.7545623779 1.5758415461 0.1331657618
v -5.0096178055 1.0429205894 -0.1220870316
v -4.9531173706 1.0191890001 -0.1853461415
v -6.2363586426 1.2826873064 0.9668080211
v -6.9925289154 0.7181472182 1.1972316504
v -6.9333977699 0.7420062423 1.1418647766
v -6.5659179688 4.5208396912 4.6294164658
v -6.5362849236 4.5429015160 4.5979833603
v -6.5314626694 4.5067634583 4.5538873672
v -5.3414869308 3.4746069908 2.3067178726
v -5.3782281876 3.5045478344 2.3583853245
v -5.2792329788 3.5150241852 2.3348865509
v -6.4813857079 4.4791274071 4.4880795479
v -6.4483032227 4.4475750923 4.4431791306
v -6.4811882973 4.4145150185 4.4485759735
v -5.6468157768 3.0391974449 1.9955506325
v -5.6779289246 3.1140425205 2.0919919014
v -5.5773687363 3.0780105591 2.0067956448
v -5.8201603889 3.6282489300 2.7707600594
v -5.9093446732 3.5427572727 2.7395763397
v -5.9402580261 3.5859618187 2.8051738739
v -5.3026661873 3.5432174206 2.3821978569
v -5.1925745010 3.5281586647 2.3254170418
v -5.2154607773 3.5046954155 2.2837498188
v -5.1921138763 3.4812331200 2.2453637123
v -5.2674336433 3.4685683250 2.2579073906
v -6.0604953766 3.3411340714 2.6079947948
v -6.0951423645 3.3379979134 2.6403870583
v -6.0155911446 3.2555394173 2.5399236679
v -6.0356106758 3.2761049271 2.5670590401
v -5.8208475113 3.4204645157 2.5349845886
v -5.8857598305 3.3942022324 2.5725593567
v -5.8445730209 3.4468348026 2.5818371773
v -5.7003040314 3.4404878616 2.4861805439
v -5.7210483551 3.3704900742 2.4255516529
v -6.1697034836 4.3959412575 4.1142911911
v -6.1842441559 4.3270926476 4.0219159126
v -6.2862496376 4.2881031036 4.0376958847
v -5.5993666649 3.6224360466 2.6127350330
v -5.5626516342 3.6378691196 2.6353871822
v -5.5580000877 3.6146078110 2.5704903603
v -5.6003737450 3.5947024822 2.5615384579
v -7.2653970718 4.3434672356 5.2182040215
v -7.2947907448 4.3022837639 5.2174315453
v -7.3340730667 4.3019027710 5.2657699585
v -6.7090950012 3.4624147415 3.2765214443
v -6.6436452866 3.4640007019 3.2406828403
v -6.6594867706 3.4391496181 3.1924302578
v -6.8369941711 3.0913691521 2.9629926682
v -6.8860015869 3.0703258514 2.9885721207
v -5.8046073914 3.2375769615 2.3453190327
v -5.7994899750 3.2618851662 2.3823125362
v -5.7511177063 3.2717452049 2.3468577862
v -5.7477674484 3.2529497147 2.3164739609
v -5.7536301613 3.2274725437 2.2943675518
v -5.7897334099 3.2272574902 2.3141314983
v -5.7910571098 3.3002352715 2.4166526794
v -5.8551368713 3.2320628166 2.3922781944
v -5.0963487625 3.3955364227 2.1507763863
v -5.1614437103 3.3673481941 2.1037731171
v -5.1410923004 3.4132387638 2.1765422821
v -6.5599017143 3.3885571957 3.0701491833
v -6.5518503189 3.4142088890 3.0960927010
v -6.5047483444 3.4471950531 3.0953457355
v -6.5515117645 3.3680715561 3.0100669861
v -6.5979194641 3.3495604992 3.0350368023
v -6.3463082314 3.1244406700 2.6131803989
v -6.3769741058 3.1583364010 2.6681733131
v -6.3158130646 3.1902770996 2.6370396614
v -5.6613483429 3.5844585896 2.6088061333
v -5.6491279602 3.5546488762 2.5699081421
v -5.6859350204 3.5230174065 2.5876796246
v -6.3347654343 3.4236817360 2.9243938923
v -6.2588376999 3.4404315948 2.8884384632
v -5.9976253510 3.6751945019 2.9879980087
v -6.1723680496 3.7532329559 3.2120847702
v -6.2141265869 3.7454824448 3.2073149681
v -6.2351608276 3.7689836025 3.2278733253
v -6.3071308136 3.5079772472 3.0067505836
v -6.2091455460 3.5421359539 2.9755034447
v -6.6444377899 3.3626546860 3.0922589302
v -6.6875824928 3.3716037273 3.1359736919
v -6.6626815796 3.4088506699 3.1467258930
v -5.0108456612 4.3691277504 3.2867379189
v -5.0877242088 4.3268394470 3.2434344292
v -5.0765256882 4.3599925041 3.2755930424
v -5.8607549667 3.5202016830 2.6860187054
v -5.8317813873 3.5780236721 2.7120614052
v -5.8156514168 3.5362384319 2.6677446365
v -6.5138516426 2.9168353081 2.5649142265
v -6.4811744690 2.8334214687 2.4764196873
v -6.5713601112 2.8442780972 2.5503625870
v -5.6893429756 3.2190375328 2.2615191936
v -5.7263908386 3.2091584206 2.2743182182
v -5.7036490440 3.2874970436 2.3387756348
v -6.1041555405 3.2179460526 2.5344114304
v -6.1416149139 3.2205648422 2.5475149155
v -6.1217317581 3.2487261295 2.5869202614
v -6.0588274002 3.2029066086 2.5020010471
v -6.0630059242 3.2474970818 2.5611610413
v -4.9721498489 3.0130910873 1.6786270142
v -4.9932255745 3.0547032356 1.7326030731
v -4.9511017799 3.0574979782 1.6735939980
v -4.8631110191 3.1138548851 1.7139593363
v -4.8896989822 3.1106598377 1.6809990406
v -4.9032444954 3.1121597290 1.7325485945
v -6.4670724869 2.6039204597 2.2370009422
v -6.4549493790 2.5976023674 2.2059426308
v -6.1035223007 2.7922625542 2.1304316521
v -6.0649538040 2.7572391033 2.0661821365
v -6.1213936806 2.7237868309 2.0972149372
v -6.4365215302 2.8682672977 2.4623465538
v -6.4472393990 2.9075992107 2.4989414215
v -6.3393640518 2.8888001442 2.4016661644
v -6.2261033058 2.3687188625 1.8445435762
v -6.2974014282 2.3310656548 1.8680536747
v -7.2558932304 2.2623901367 2.6013162136
v -7.1792225838 2.3157424927 2.5670223236
v -7.1240649223 2.5739417076 2.7554008961
v -7.0762100220 2.5555875301 2.6960778236
v -7.1850528717 2.4781484604 2.7483537197
v -6.7753520012 2.1051807404 1.9990779161
v -6.8394837379 2.0166308880 1.9830071926
v -6.8338541985 2.0880429745 2.0432932377
v -6.8014168739 3.0411462784 2.9201419353
v -6.7638964653 3.1120409966 2.9482488632
v -6.7310605049 2.6805591583 2.5148010254
v -6.7898135185 2.6853837967 2.5618152618
v -6.6580047607 2.7783987522 2.5445604324
v -5.5391387939 3.8690156937 2.9362969398
v -5.5286116600 3.8318762779 2.8937158585
v -5.6902561188 3.8068060875 2.9595043659
v -7.3184213638 2.5477428436 2.9218981266
v -7.2960162163 2.5590763092 2.9053428173
v -6.1821279526 3.0437893867 2.4023678303
v -6.2213802338 3.0272684097 2.4351859093
v -6.1816158295 3.0581188202 2.4484672546
v -6.2393379211 2.9947214127 2.4074277878
v -6.2032804489 3.0299932957 2.3959064484
v -7.2256917953 2.8455400467 3.1385064125
v -7.1652302742 2.8766872883 3.1099598408
v -7.2099800110 2.7979178429 3.0869357586
v -7.4065332413 2.2439112663 2.7740647793
v -7.3196611404 2.3683259487 2.7865254879
v -7.3397526741 2.3046903610 2.7405719757
v -7.4188394547 2.2923932076 2.8458390236
v -7.3516368866 2.3457651138 2.8227889538
v -7.5772347450 2.2237102985 2.9275586605
v -7.5486059189 2.1987419128 2.8779358864
v -6.9841542244 2.8488669395 2.8593096733
v -7.0046749115 2.8813369274 2.9107997417
v -6.9479842186 2.9181866646 2.8992908001
v -5.3738284111 1.8478947878 0.8452326059
v -5.4363389015 1.8067362309 0.8396248221
v -7.2716202736 2.4143700600 2.7669999599
v -7.2581863403 2.4809856415 2.8206508160
v -6.6912584305 2.5068304539 2.2720286846
v -6.7076950073 2.5119361877 2.3113837242
v -6.6691679955 2.5409936905 2.3027002811
v -7.6196975708 2.2306497097 3.0005857944
v -7.6707582474 2.3945021629 3.2176401615
v -7.6188378334 2.3009197712 3.0647978783
v -6.9821376801 2.2560222149 2.2795743942
v -6.9563312531 2.1952431202 2.2135975361
v -7.5430879593 2.2800095081 2.9732975960
v -7.4882783890 2.2961640358 2.9277648926
v -7.4834642410 2.2582383156 2.8824386597
v -7.5841932297 2.6153733730 3.3056998253
v -7.6446475983 2.6101429462 3.3688139915
v -8.1039829254 2.2906086445 3.7458431721
v -8.0507087708 2.2776854038 3.6548008919
v -8.1129312515 2.1518254280 3.6357460022
v -7.6071090698 2.0010304451 2.7846302986
v -7.6557989120 2.0257802010 2.8385748863
v -6.9857096672 2.7302644253 2.7254030704
v -6.9483041763 2.7721896172 2.7299010754
v -6.9451074600 2.7407720089 2.6891539097
v -7.0737767220 2.2036590576 2.3117859364
v -7.1752877235 2.1774590015 2.4338767529
v -6.7264595032 2.4001870155 2.2559916973
v -6.7678208351 2.3810501099 2.2578473091
v -6.7374162674 2.4455556870 2.2915925980
v -7.2929344177 2.3086991310 2.6669449806
v -7.3082799911 2.2547707558 2.6572442055
v -5.5952491760 3.5444889069 2.5274524689
v -7.2387862206 1.6411256790 2.0749082565
v -7.2539582253 1.5802519321 2.0265383720
v -7.3360881805 1.5292960405 2.0826728344
v -5.4510254860 3.5241024494 2.4238374233
v -5.5276088715 3.4791641235 2.4342970848
v -5.5341749191 3.5120134354 2.4816668034
v -4.4540467262 3.5554037094 1.9940485954
v -4.4587917328 3.5155043602 1.9424118996
v -4.5486788750 3.4785900116 1.9302210808
v -5.6056699753 2.6966936588 1.6809233427
v -5.5255765915 2.7026107311 1.6555197239
v -5.6321096420 2.8927648067 1.8525415659
v -5.6831965446 2.8865470886 1.8811490536
v -5.6790699959 2.9119968414 1.9130254984
v -5.3577113152 2.7092823982 1.5446430445
v -5.4902486801 3.0609388351 1.9399269819
v -5.4513177872 2.6616783142 1.5525772572
v -5.5549631119 2.7868058681 1.7021616697
v -5.5308856964 2.7650964260 1.6933470964
v -5.5976810455 2.7601401806 1.7052050829
v -6.1960864067 2.3396308422 1.8027752638
v -6.1941266060 2.3143975735 1.7642769814
v -6.2151679993 2.3101758957 1.7837001085
v -4.6683869362 2.3037519455 0.7704588175
v -4.7220230103 2.2711224556 0.7627264857
v -5.2405104637 2.7238013744 1.5026005507
v -5.8351635933 2.7048592567 1.8085809946
v -5.7410964966 2.7527256012 1.7854830027
v -5.8137321472 2.6407747269 1.7474858761
v -6.1344237328 2.5517268181 1.9390084743
v -5.8946728706 2.4284553528 1.6284252405
v -5.9492001534 2.4540390968 1.6766827106
v -5.8900728226 2.4830839634 1.6592695713
v -5.8061604500 2.3892035484 1.5497913361
v -5.8568029404 2.3649327755 1.5656919479
v -5.8451418877 2.3926644325 1.5899415016
v -5.7658042908 2.4881653786 1.6092933416
v -5.8442645073 2.4213171005 1.6083441973
v -5.8159570694 2.4904530048 1.6452591419
v -6.0836696625 2.5983958244 1.9118692875
v -5.8676614761 2.5193510056 1.6933991909
v -5.8499999046 2.4866566658 1.6497576237
v -5.5150327682 2.2485227585 1.3018567562
v -6.0937156677 2.5343303680 1.8780710697
v -5.5559577942 2.1689915657 1.2524858713
v -5.5389151573 2.1292223930 1.2147226334
v -0.3803613484 -1.3742254972 -2.5655803680
v -0.3203624785 -1.4012335539 -2.4464583397
v -0.2619767785 -1.4012587070 -2.5506384373
v -0.6022702456 -1.3816571236 -2.5919046402
v -0.6396524906 -1.3686792850 -2.6236319542
v -0.4671011865 -1.3899848461 -2.3598327637
v -0.4903619885 -1.3910417557 -2.4131219387
v -0.5563718677 -1.3883421421 -2.3940303326
v -0.4006940722 -1.4009640217 -2.3887388706
v -0.3800540864 -1.3873299360 -2.4548296928
v -0.4812155366 -1.3773884773 -2.5088419914
v -0.5209651589 -1.3676707745 -2.6067798138
v -0.5633966327 -1.3883993626 -2.4483671188
v 0.1553428024 -0.7838653922 -2.1831240654
v 0.0983211026 -0.7203442454 -2.1841235161
v 0.1382516772 -0.6760637760 -2.1550278664
v -1.3940799236 -0.9156564474 -2.3039348125
v -1.3605129719 -1.0092890263 -2.3157644272
v -1.4643708467 -1.0108755827 -2.3084504604
v -1.5025557280 -0.7450582385 -2.2272963524
v -1.4850157499 -0.6899100542 -2.2213206291
v -1.4361395836 -0.7362977266 -2.2386872768
v -1.3907191753 -1.4012508392 -2.4561715126
v -1.0371190310 -1.1731512547 -2.2741591930
v -1.0989366770 -1.1116447449 -2.2803745270
v -1.6121628284 -1.4397016764 -2.3243074417
v -1.5570504665 -1.4253392220 -2.3368961811
v -1.5920932293 -1.4527833462 -2.4032368660
v -1.5085852146 -0.8591577411 -2.2913773060
v -1.5286973715 -0.9165283442 -2.3013420105
v -1.5577028990 -0.8550002575 -2.2840301991
v -1.5461726189 -1.4115412235 -2.2902972698
v -1.9914567471 -1.5238072872 -2.0718154907
v -1.9620147943 -1.4593242407 -2.0823063850
v -1.9200291634 -1.4578597546 -2.1125340462
v -1.6125364304 -1.4346075058 -2.2729463577
v -1.6190561056 -1.4231380224 -2.2449383736
v -1.6911594868 -1.5162223577 -2.4778409004
v -1.8159768581 -1.6090376377 -2.3635933399
v -1.7093362808 -1.5326184034 -2.4013755322
v -1.2031277418 -0.8732430935 -2.2776145935
v -1.0942748785 -0.7589484453 -2.2608587742
v -0.9252223969 -1.2822937965 -2.8868799210
v -0.9481208324 -1.2883763313 -2.7757937908
v -0.8691840768 -1.2948673964 -2.7540631294
v -1.2088307142 -1.3100426197 -2.3364250660
v -1.2373194695 -1.2899457216 -2.3181493282
v -1.1796175241 -1.2898004055 -2.3267340660
v -0.9881438017 -1.3058011532 -2.6707711220
v -1.0654648542 -1.2950218916 -2.7131586075
v 0.1139739901 -1.5597929955 -2.3452234268
v 0.1271630079 -1.5523468256 -2.2937350273
v -1.6536610126 5.0197525024 3.3531956673
v -1.6809756756 4.9763460159 3.2731714249
v -1.9958320856 4.5621619225 2.6553606987
v -1.9440454245 4.5465297699 2.6242091656
v -2.0218043327 4.4921784401 2.5661389828
v -2.8238451481 4.9371242523 3.3952162266
v -2.7473750114 4.9532313347 3.4023611546
v -2.7225978374 4.9076499939 3.3352122307
v -3.0612888336 4.2941985130 2.4764945507
v -3.0270566940 4.3338651657 2.5329341888
v -2.9085245132 4.9627146721 3.4617159367
v -2.9687287807 4.9760098457 3.5212013721
v -2.8647563457 4.9904079437 3.5135357380
v -3.9639127254 3.7830209732 2.0475411415
v -3.9490001202 3.8154706955 2.0706446171
v -3.9219074249 3.7935495377 2.0411148071
v -2.5730385780 4.7033324242 3.0315630436
v -2.5193037987 4.7385439873 3.0775704384
v -2.4482469559 4.7117595673 3.0505113602
v -2.6058039665 4.7425289154 3.0673861504
v -2.5998702049 4.7706408501 3.1258854866
v -2.5562098026 5.2216062546 3.8462166786
v -2.6100625992 5.2658867836 3.9202477932
v -2.4835038185 5.2999620438 3.9834513664
v -1.9316588640 3.9174611568 1.7109752893
v -1.9863413572 3.9072654247 1.7091805935
v -1.9961063862 3.9321868420 1.7567077875
v -2.4153950214 4.2522850037 2.3227858543
v -2.5154891014 4.2704529762 2.3624134064
v -2.3744015694 4.2930827141 2.3797097206
v -3.1358356476 4.7096109390 3.1697292328
v -3.1953253746 4.7095293999 3.1583099365
v -3.1874334812 4.7342066765 3.1874337196
v -1.8259509802 4.2812876701 2.2104706764
v -1.7853971720 4.2738504410 2.1957106590
v -1.7858204842 4.2015590668 2.0984413624
v -2.5527412891 3.8128442764 1.6520012617
v -2.4843344688 3.7961628437 1.6293370724
v -2.5851378441 3.7778460979 1.6233754158
v -3.2284233570 3.8765752316 1.9226720333
v -3.1831929684 3.8845777512 1.9487781525
v -3.1405868530 3.8786287308 1.8797206879
v -0.2797918320 3.7585864067 1.6701000929
v -0.3330382705 3.7766485214 1.6641647816
v -0.3066658378 3.8182206154 1.7119331360
v -1.9321089983 4.6357975006 2.7775111198
v -1.9184589386 4.6664180756 2.8134126663
v -1.8272272348 4.6672387123 2.7981007099
v -1.0462851524 4.8052263260 3.0623903275
v -1.0834683180 4.8128080368 3.0895404816
v -1.0082629919 4.8250565529 3.1020407677
v -2.2763507366 4.8306183815 3.1387465000
v -2.1445612907 4.8283805847 3.0978348255
v -2.2371902466 4.7623677254 3.0320630074
v -3.8754596710 3.6723618507 1.8748219013
v -3.8351829052 3.7163279057 1.9069617987
v -1.8849281073 4.2047600746 2.1319065094
v -1.9156179428 4.2508850098 2.2001817226
v -1.8938337564 4.2902274132 2.2521657944
v -3.2341139317 4.0073537827 2.1173949242
v -3.2047390938 3.9476840496 2.0322937965
v -3.2872323990 3.9413053989 2.0289802551
v -2.1899518967 3.9258544445 1.7322361469
v -2.1322443485 3.9569478035 1.7654600143
v -2.1490690708 3.9148993492 1.6941344738
v -1.2775387764 3.7543447018 1.4884998798
v -1.3863410950 3.7707786560 1.4935463667
v -1.3233138323 3.7905426025 1.5302293301
v -2.1134719849 4.1049776077 2.0127477646
v -2.1765027046 4.1128234863 2.0218095779
v -2.1528906822 4.1273117065 2.0701901913
v -3.7790198326 3.7384614944 1.9472166300
v -2.9636292458 4.0659503937 2.1223433018
v -3.0458981991 4.0525317192 2.1492633820
v -3.0008091927 4.0867891312 2.2048649788
v -3.7906146049 3.8099477291 2.0300438404
v -3.7449483871 3.8398013115 2.0431196690
v -3.7095437050 3.8253941536 2.0300526619
v -4.0971055031 5.9706211090 5.6216006279
v -4.0364027023 5.9798703194 5.6217260361
v -4.0625104904 5.9361639023 5.5682635307
v -2.7518606186 3.6713860035 1.5010206699
v -2.8029079437 3.6240992546 1.4542846680
v -2.8302047253 3.6872913837 1.5491508245
v -2.8303418159 3.7424173355 1.6146160364
v -3.4176173210 4.1172471046 2.3500738144
v -3.3592889309 4.0910906792 2.2945845127
v -3.4773819447 4.0549731255 2.2741303444
v -2.7175283432 3.8594839573 1.7706331015
v -2.6976377964 3.8187286854 1.6933419704
v -2.8071236610 3.8201072216 1.7251120806
v -3.4347987175 3.5131456852 1.5365945101
v -3.4257926941 3.5687351227 1.5820610523
v -3.3867483139 3.5218942165 1.5368711948
v -3.4921631813 3.6976275444 1.7796492577
v -3.5370984077 3.6918301582 1.7679386139
v -3.5002560616 3.7326993942 1.8280901909
v -4.6260623932 3.4640240669 1.9699645042
v -4.5878610611 3.4839184284 1.9625139236
v -3.4349651337 3.6773395538 1.7375388145
v -3.4966354370 3.6458158493 1.7019057274
v -3.4756617546 3.9805693626 2.1702167988
v -3.5004451275 3.9480130672 2.1387484074
v -3.5146129131 4.0070385933 2.2232272625
v -5.2299618721 2.8852787018 1.6481221914
v -5.1739525795 2.9065511227 1.6581429243
v -5.1542348862 2.8771746159 1.6341086626
v -5.1941328049 2.8466598988 1.5989739895
v -5.1210908890 2.8701786995 1.6029460430
v -4.4303736687 4.2743062973 2.9280776978
v -4.4253058434 4.2222304344 2.8925549984
v -4.4954290390 4.2057628632 2.8838877678
v -3.2263026237 3.5963060856 1.5434136391
v -3.2433459759 3.6483094692 1.6173692942
v -3.2041258812 3.6488974094 1.5897411108
v -3.2232460976 3.8520207405 1.8470231295
v -3.2682557106 3.8257522583 1.8264405727
v -3.3304166794 3.8501496315 1.8815743923
v -4.4085569382 3.6075644493 2.0372927189
v -4.4946060181 3.6235506535 2.0887417793
v -4.3115892410 3.6805758476 2.1163854599
v -5.0037517548 3.3918952942 2.0934000015
v -4.9599881172 3.4101638794 2.0868904591
v -4.9322643280 3.3765096664 2.0558407307
v -4.1299724579 3.3290705681 1.6127123833
v -4.0864706039 3.3682150841 1.6475982666
v -4.0513863564 3.3561201096 1.5938251019
v -3.8662245274 3.7217516899 1.9192414284
v -3.5623660088 4.1559896469 2.4319703579
v -3.6232738495 4.1151351929 2.3812837601
v -3.6450612545 4.1570091248 2.4385175705
v -3.5048813820 3.5733020306 1.5782938004
v -3.5170700550 3.6178393364 1.6438704729
v -3.4717681408 3.6112663746 1.6124174595
v -3.6143460274 3.4669103622 1.5237395763
v -3.7208659649 3.4786014557 1.5841913223
v -3.5559918880 3.5644342899 1.6008069515
v -3.6505315304 3.5711538792 1.6517288685
v -3.7392864227 3.3796746731 1.4783382416
v -3.6538577080 3.3297467232 1.3806869984
v -3.7609951496 3.3129143715 1.4298267365
v -3.8503637314 3.4246675968 1.5744403601
v -3.8525381088 3.4492700100 1.6174134016
v -3.7362618446 3.4262108803 1.5378959179
v -3.9678199291 3.7132477760 2.0063242912
v -3.8959918022 3.6408357620 1.8384275436
v -3.4939699173 3.8265874386 1.9845812321
v -3.5213408470 3.8168902397 1.9704551697
v -3.5188550949 3.8649225235 2.0308275223
v -4.7393169403 2.7799229622 1.3122942448
v -4.7885851860 2.7365434170 1.3058199883
v -4.8015275002 2.7699155807 1.3459730148
v -4.5919198990 2.9290652275 1.3749969006
v -4.6206469536 2.9184122086 1.3594523668
v -4.6363639832 2.9310245514 1.4016706944
v -4.1429920197 3.6186556816 1.9683536291
v -4.2128753662 3.5910995007 1.9518536329
v -4.2613263130 3.6042835712 1.9959180355
v -3.7805738449 2.9980883598 1.0206998587
v -3.7925109863 3.0186510086 1.0690418482
v -3.6780216694 3.0568468571 1.0563920736
v -4.4727759361 2.7507967949 1.0971537828
v -4.8032341003 4.2524127960 3.0802969933
v -4.7707414627 4.2535057068 3.0891923904
v -4.7762007713 4.2211980820 3.0283308029
v -4.5969038010 3.5566010475 2.0804142952
v -4.5221738815 3.5770668983 2.0421197414
v -4.5673356056 3.5129404068 2.0068066120
v -4.0534534454 3.7044911385 2.0302402973
v -4.1101741791 3.6636621952 2.0134427547
v -4.0895781517 3.7596213818 2.1139159203
v -5.0356659889 3.6189391613 2.3216772079
v -5.0679244995 3.6325387955 2.3621916771
v -5.0163016319 3.6736106873 2.4011557102
v -1.9311294556 3.6707758904 1.3696855307
v -1.8932992220 3.6928272247 1.4267617464
v -1.8546050787 3.6747620106 1.3770256042
v -1.0563399792 3.3242988586 0.9722856283
v -1.0112473965 3.3032798767 0.9451727867
v -1.0718646049 3.2949066162 0.9073029757
v -4.4216189384 3.3263986111 1.6891779900
v -4.4639973640 3.3164989948 1.6632903814
v -4.4692082405 3.3390636444 1.7033793926
v -4.5154628754 3.3278260231 1.7229560614
v -4.4781641960 3.3405666351 1.7509227991
v -5.0362062454 2.9837751389 1.7006993294
v -4.8088006973 4.1623640060 2.9371085167
v -4.7581491470 4.1638383865 2.9129886627
v -4.8526725769 4.1084246635 2.8772346973
v -4.8332972527 4.0671787262 2.8253145218
v -4.8706912994 4.0480828285 2.8170180321
v -4.9823889732 2.8665924072 1.5201859474
v -5.0086565018 2.8124823570 1.5000309944
v -5.2063570023 2.9754266739 1.7737078667
v -5.1840891838 3.0003600121 1.8045719862
v -5.1193475723 2.9953398705 1.7640265226
v -4.7916307449 3.2541704178 1.8252401352
v -4.7187576294 3.2923488617 1.8280739784
v -2.5086820126 2.9994807243 0.5658006668
v -2.4400386810 2.9743947983 0.5181420445
v -2.4691305161 2.9201538563 0.4605074525
v -2.6852910519 3.1093058586 0.7207303047
v -2.7196533680 3.0804541111 0.6859925389
v -2.7624883652 3.0982706547 0.7331259251
v -2.7539362907 3.0333857536 0.6523641944
v -2.6948993206 3.0160388947 0.6211997867
v -1.9119985104 3.5307798386 1.2039355040
v -1.8545939922 3.5817947388 1.2602035999
v -1.7972872257 3.5740168095 1.2292162180
v -1.5470199585 3.1074304581 0.6442055702
v -1.4929378033 3.1137952805 0.6257868409
v -1.5025775433 3.0850386620 0.5956001282
v -1.2772562504 3.5531091690 1.2486448288
v -1.2235447168 3.5689806938 1.2447838783
v -1.2342722416 3.5311403275 1.2021527290
v -2.0676803589 2.9399333000 0.4755874574
v -2.1030371189 2.9530909061 0.4853584468
v -2.1029496193 2.9845347404 0.5380660295
v -2.0043962002 2.9607305527 0.5279854536
v -2.0148186684 2.9280409813 0.5017246604
v -2.2768003941 3.0492684841 0.5727474689
v -2.2636880875 3.0239446163 0.5628905892
v -2.3099269867 3.0246982574 0.5715456009
v -3.3357391357 3.3947415352 1.3197329044
v -3.2764921188 3.3904540539 1.2936856747
v -3.2972497940 3.3676486015 1.2633106709
v -2.3557076454 2.4884576797 -0.0452155545
v -2.3731307983 2.4445960522 -0.1009027660
v -1.5389156342 2.7419152260 0.2202364802
v -1.6154406071 2.7378835678 0.1970951259
v -1.4566149712 3.1801085472 0.7348765135
v -1.4875845909 3.1636676788 0.7084550858
v -1.4903924465 3.2056105137 0.7776107192
v -3.1452531815 3.5086174011 1.3869578838
v -3.2140262127 3.4677841663 1.3785814047
v -3.2002167702 3.5301764011 1.4256770611
v -3.1348979473 4.0910778046 2.2362203598
v -3.1964015961 4.0707893372 2.2372717857
v -3.1799523830 4.1166706085 2.2848987579
v -3.7347083092 2.8766391277 0.8497110009
v -3.8156757355 2.8476972580 0.8563327193
v -3.7463016510 2.9218378067 0.8861677647
v -3.8271784782 2.8884000778 0.9267320633
v -3.8332340717 2.9152808189 0.9697312117
v -3.7785458565 2.9282755852 0.9391338825
v -2.0962471962 3.0250334740 0.5746032000
v -2.1811943054 2.9915070534 0.5678747892
v -1.6417670250 2.7632975578 0.2582060695
v -1.6699374914 2.8039093018 0.2844505310
v -1.5726071596 2.7810735703 0.2674962282
v -1.7831991911 2.5150308609 -0.0952428356
v -1.7541918755 2.4847202301 -0.1224469170
v -1.7878490686 2.4567990303 -0.1283586323
v -4.2098455429 2.9241061211 1.1241577864
v -4.2512688637 2.9496407509 1.1886383295
v -4.2177820206 2.9519886971 1.1864299774
v -3.8331391811 2.3953294754 0.3980528712
v -3.7411696911 2.4261491299 0.3902073503
v -3.7171216011 2.4240698814 0.3521299958
v -2.6517729759 2.5013809204 0.0581122898
v -2.7155351639 2.4485299587 0.0181869231
v -2.7110683918 2.5213382244 0.0681254938
v -1.9095664024 2.7560505867 0.2240127921
v -1.8722258806 2.7200698853 0.1915707886
v -1.9369364977 2.7049393654 0.2022284865
v -1.9418544769 2.9487168789 0.5287447572
v -1.9548397064 2.9655358791 0.5460804701
v -1.8976727724 2.9979538918 0.5560236573
v -1.7892829180 2.9821999073 0.5194842219
v -1.8638541698 3.0343194008 0.5860322118
v -2.0493319035 3.0349426270 0.5858290195
v -1.9724553823 3.0172424316 0.5817236304
v -1.9889974594 2.9938218594 0.5508341789
v -1.4151320457 2.1576738358 -0.4991996288
v -1.3839931488 2.1899819374 -0.4660669267
v -1.3573801517 2.1186437607 -0.5544667244
v -1.3690149784 2.4349246025 -0.1334009320
v -1.6921350956 1.7463232279 -0.9151985645
v -1.7068465948 1.7841482162 -0.8692386746
v -1.6474623680 1.7975506783 -0.8833694458
v -1.6940109730 2.6304399967 0.0331312455
v -1.6947282553 2.6536996365 0.0805276334
v -1.6447883844 2.6170239449 0.0440601818
v -2.7507338524 2.6265223026 0.2096362114
v -2.7234303951 2.6537361145 0.2329237759
v -2.6899762154 2.6411604881 0.1887847483
v -2.1018555164 2.2854888439 -0.3004441559
v -2.0363545418 2.3209071159 -0.2859757245
v -2.0605063438 2.2819333076 -0.3182580173
v -5.0604743958 1.9296381474 0.7393884659
v -4.9728736877 1.9710258245 0.7413778305
v -5.0027737617 1.9397882223 0.7026211619
v -1.6747200489 2.3719992638 -0.2583268285
v -1.7496740818 2.3395409584 -0.2674260736
v -1.7488076687 2.3885223866 -0.2193898857
v -2.0110523701 2.8224802017 0.3297939599
v -2.0569772720 2.8797421455 0.4146669209
v -2.0257949829 2.8952043056 0.4491349161
v -2.1332068443 2.4286983013 -0.0937855989
v -2.0976383686 2.4039721489 -0.1667250842
v -2.1933021545 2.4107661247 -0.1099205837
v -2.2830171585 2.3942003250 -0.1326099336
v -2.2387156487 2.4078392982 -0.0983833224
v -2.2078015804 2.3997557163 -0.1525874734
v -2.1123232841 2.2495386600 -0.3426038027
v -2.1610727310 2.2502846718 -0.3353932500
v -2.3306944370 2.4673647881 -0.0770200044
v -2.3305301666 2.4336376190 -0.1010951251
v -2.3295879364 2.0093829632 -0.5191106200
v -2.3434009552 2.0284507275 -0.4861154556
v -2.2751636505 2.0406484604 -0.5065081716
v -2.4023485184 2.0628182888 -0.4498277605
v -2.3127787113 2.0668339729 -0.4805745482
v -1.8639045954 2.9474275112 0.5031864047
v -1.9402285814 2.9264345169 0.4899069071
v -2.0873732567 1.9831849337 -0.6074244380
v -2.0917348862 1.9014211893 -0.6729814410
v -2.1382482052 1.9171299934 -0.6625769138
v -0.8959582448 2.0776872635 -0.5992622972
v -0.9965270758 2.1108055115 -0.5749191046
v -0.8757132888 2.1273877621 -0.5539816618
v -2.8389964104 3.0256590843 0.7070208788
v -2.8039383888 3.0639705658 0.7332023382
v -2.7858464718 3.0469007492 0.6880905032
v -2.2048997879 2.2202601433 -0.3702133894
v -2.2691574097 2.2484872341 -0.3111836612
v -2.6847705841 2.9286184311 0.5356845856
v -2.7047476768 2.9049735069 0.5057261586
v -2.7523069382 2.9052014351 0.5098478794
v -2.6751561165 2.8869919777 0.4998646379
v -2.7332131863 2.8825562000 0.4972444475
v -3.3628168106 3.3325321674 1.2677807808
v -3.4591279030 3.2927732468 1.2551662922
v -2.0286779404 2.4752528667 -0.1057602763
v -2.0770916939 2.4557304382 -0.1009138077
v -2.0577149391 2.5125784874 -0.0660855770
v -2.9126300812 2.0540199280 -0.3507315516
v -2.8832163811 2.0932545662 -0.3115234375
v -2.8264536858 2.0744884014 -0.3204770088
v -2.7895836830 2.0720138550 -0.3243511617
v -2.8377087116 2.0404443741 -0.3439778090
v -1.8652393818 2.7783617973 0.2241618335
v -1.8530125618 2.7575573921 0.2050576508
v -2.6634888649 2.2850522995 -0.1652568281
v -2.6734809875 2.3254368305 -0.0866286382
v -2.6042132378 2.3276917934 -0.1124904454
v -2.6415462494 2.3613686562 -0.0755500272
v -2.6807622910 2.3648040295 -0.0509754568
v -2.9166097641 2.2501487732 -0.1832513362
v -2.8629288673 2.2769484520 -0.1736879498
v -2.8652906418 2.2444274426 -0.2129806727
v -2.8997066021 2.2800288200 -0.1361982375
v -2.8500802517 2.2883181572 -0.1225647405
v -2.6140973568 2.4830689430 0.0149888853
v -2.5426578522 2.4854993820 0.0136184823
v -2.5987915993 2.4695315361 -0.0374150313
v -2.5516448021 2.4338228703 -0.0811065286
v -2.5742409229 2.4576106071 -0.0628524125
v -3.2630119324 2.2421128750 -0.0565154515
v -3.3101007938 2.2813868523 -0.0165483076
v -2.9425234795 2.2475230694 -0.1482590288
v -2.9299409389 2.2639939785 -0.1015846133
v -3.1780135632 2.2793211937 -0.0384225100
v -3.1753797531 2.3236379623 0.0042420551
v -3.1005229950 2.3505911827 -0.0077040670
v -2.7713818550 2.1960132122 -0.2116255313
v -2.7975945473 2.2116789818 -0.2126297355
v -2.7843313217 2.2478959560 -0.1868927330
v -3.4127311707 4.7056770325 3.1709392071
v -3.3989267349 4.6840124130 3.1443328857
v -3.4911055565 4.6882677078 3.1808462143
v -4.0649256706 2.9819693565 1.1155655384
v -4.3368301392 3.5851061344 2.0065743923
v -4.2908592224 3.5309660435 1.9180629253
v -3.2600634098 2.4129900932 0.1286007911
v -3.2424244881 2.4608242512 0.1763961613
v -3.1831400394 2.4222488403 0.1092422232
v -3.6898689270 2.7974390984 0.7788787484
v -3.6545748711 2.8306398392 0.7907630801
v -3.6586859226 2.7946789265 0.7458950281
v -3.7036883831 2.6571860313 0.5924328566
v -3.7020444870 2.6843400002 0.6405779123
v -3.6413848400 2.6864180565 0.5994522572
v -2.7335295677 2.3778443336 -0.0319080204
v -2.6772282124 2.4305207729 -0.0100826826
v -2.6017849445 2.3731215000 -0.0957014635
v -2.6059319973 2.4312083721 -0.0826238319
v -2.5791580677 2.4076776505 -0.0979223773
v -3.7710351944 1.9899849892 -0.0830620974
v -3.8300125599 1.9947010279 -0.0441839211
v -3.8210449219 2.0747172832 0.0566431060
v -3.7354707718 2.0982170105 0.0088211410
v -3.6629023552 2.9816961288 0.9920905828
v -3.6373519897 3.0215373039 1.0111685991
v -3.6107306480 2.9751744270 0.9663873315
v -5.1514215469 2.5625514984 1.3161758184
v -5.1834926605 2.5360245705 1.3235125542
v -4.1128091812 2.2945370674 0.4549238682
v -4.1764369011 2.2863230705 0.4643366933
v -4.1575994492 2.3467626572 0.5041561127
v -3.7052435875 2.9061686993 0.8658685088
v -3.6506431103 2.8690741062 0.8214260936
v -3.7477409840 2.9596345425 0.9680679440
v -3.6768620014 2.2882649899 0.1916565597
v -3.6631588936 2.2723872662 0.1480097026
v -3.7183046341 2.2209572792 0.1559328139
v -3.6351785660 2.2112267017 0.0726178437
v -3.6796784401 2.2174694538 0.1173016280
v -3.6630401611 2.2507429123 0.1168298274
v -3.9444713593 3.0539193153 1.2101999521
v -3.8891491890 3.1001102924 1.2422455549
v -3.8678617477 3.0499680042 1.1553837061
v -3.0295510292 2.2069041729 -0.1432617158
v -2.9670550823 2.2296009064 -0.1278579235
v -2.9843792915 2.2018189430 -0.1620626152
v -2.9902319908 2.1634078026 -0.1961903274
v -2.9428765774 2.2082962990 -0.1856466234
v -3.7122313976 2.1332886219 0.0372799113
v -3.6274023056 2.1556234360 -0.0007010452
v -4.7300944328 2.8199634552 1.3327401876
v -4.1155681610 2.2152857780 0.3505987823
v -4.0430498123 2.2286057472 0.3066211641
v -4.0714340210 2.1688165665 0.2721324563
v -4.3931131363 2.9358639717 1.2689656019
v -4.3691968918 2.9046616554 1.2269728184
v -4.4387431145 2.8698391914 1.2169802189
v -4.3102722168 2.9477639198 1.2188732624
v -4.3232526779 2.9162545204 1.1962980032
v -4.3497200012 2.9279577732 1.2433375120
v -4.2667870522 2.9849679470 1.2290496826
v -4.2823042870 2.8592314720 1.0939879417
v -4.2279963493 2.8300316334 1.0356668234
v -4.3023371696 2.8221473694 1.0863189697
v -4.5209774971 2.5737063885 0.9318236709
v -3.2122588158 2.0653285980 -0.2535673380
v -3.1788046360 2.0406553745 -0.2712371647
v -3.2435793877 2.0006222725 -0.2899205089
v -5.1364746094 2.2141666412 1.0293651819
v -5.0815200806 2.2016549110 0.9816607237
v -5.1583375931 2.1671602726 1.0010547638
v -4.3462715149 2.2597963810 0.5451941490
v -4.3764023781 2.2378766537 0.5164587498
v -4.3977084160 2.2615714073 0.5464965701
v -4.4125909805 2.2456095219 0.5274948478
v -4.3815674782 2.1931290627 0.4850767255
v -4.6419420242 2.4542899132 0.9083020687
v -5.0508804321 1.8656632900 0.6412986517
v -5.0251226425 1.9178533554 0.6766743660
v -4.9931578636 1.8839099407 0.6035856009
v -4.8078584671 2.4645862579 0.9964716434
v -4.7321434021 2.4736573696 0.9897936583
v -4.7425289154 2.4512395859 0.9603421688
v -5.0915780067 2.6496946812 1.3387951851
v -5.0878701210 2.6196198463 1.3031783104
v -5.2045545578 2.0406634808 0.8964896202
v -5.1898722649 2.0842475891 0.9404408932
v -5.1078915596 2.1386311054 0.9100713134
v -1.5042359829 2.1374351978 -0.5063377023
v -1.4994393587 2.1179337502 -0.5416620374
v -1.5484004021 2.0963089466 -0.5590452552
v -4.7008190155 2.2407693863 0.7267274857
v -4.7153153419 2.1984872818 0.7119363546
v -1.3740539551 1.9257849455 -0.7641798258
v -1.3827680349 1.9640583992 -0.7316281796
v -1.2904583216 1.9732637405 -0.7082160711
v -1.3045837879 1.8778743744 -0.8222532272
v -1.4121272564 1.8853158951 -0.7880871892
v -0.8226183653 1.8197093010 -0.8778859377
v -0.7822843790 1.8122762442 -0.8881819844
v -0.9135344028 1.7534438372 -0.9579051137
v -1.7446458340 2.0512080193 -0.5716709495
v -1.7444168329 2.0205955505 -0.6026748419
v -1.8018330336 2.0109477043 -0.6087629795
v -2.4593815804 2.1113200188 -0.3904239535
v -2.4962580204 2.1017799377 -0.3881888986
v -2.4883005619 2.1481180191 -0.3645950854
v -2.4066977501 1.5346745253 -0.9610779285
v -2.3608329296 1.5244415998 -0.9715839624
v -1.5920637846 0.9939406514 -1.5199606419
v -1.4417694807 0.9375064969 -1.5643295050
v -1.6185593605 0.9217365980 -1.5635210276
v -1.9292824268 1.6986660957 -0.9187713265
v -1.9098348618 1.7364454269 -0.9044896364
v -1.8842189312 1.7031288147 -0.9250673652
v -1.8858572245 1.6652178764 -0.9423455596
v -1.8296595812 1.7065167427 -0.9247885942
v -1.9110854864 1.5679882765 -1.0348010063
v -1.3705664873 1.0265913010 -1.5143196583
v -1.4254027605 1.0346820354 -1.5122778416
v -1.3951799870 1.1080498695 -1.4652469158
v -1.3128583431 1.0847746134 -1.4876335859
v -1.1110272408 1.0675121546 -1.5086182356
v -2.0331635475 1.3527358770 -1.2027778625
v -2.0015821457 1.3274497986 -1.2319223881
v -2.1197104454 1.2728714943 -1.2398643494
v -2.3472406864 1.4902282953 -1.0026686192
v -2.2880001068 1.4843049049 -1.0364828110
v -2.3209643364 1.5850560665 -0.9510493279
v -2.3239428997 1.3668762445 -1.1164059639
v -2.3432693481 1.3418395519 -1.1374673843
v -2.6653270721 1.5665810108 -0.8475133181
v -2.6638026237 1.5260584354 -0.8780011535
v -3.5383710861 1.1805086136 -0.8723061085
v -3.4841613770 1.1631476879 -0.9167046547
v -2.5090830326 1.0909709930 -1.2775745392
v 0.0318046436 -0.5143678784 -2.0921769142
v 0.1235320494 -0.5465816259 -2.0933215618
v 0.0191550013 -0.6133320928 -2.1642262936
v -1.4115011692 1.1654975414 -1.4313651323
v -2.0715696812 1.0278936625 -1.4278249741
v -2.0734910965 0.9661087990 -1.4736713171
v -2.1818709373 0.9649909735 -1.4526306391
v -1.7236946821 0.8863008618 -1.6078315973
v -6.6509528160 3.0340557098 2.7704632282
v -6.7051434517 2.9956090450 2.7935674191
v -6.7305169106 3.0558342934 2.8710350990
v 1.0871104002 -0.0277326033 -1.5182454586
v 1.0504510403 -0.0362005234 -1.5618996620
v 1.0053893328 0.0677971989 -1.5125281811
v 0.1734652668 -1.5952183008 -2.3714642525
v -1.6473245621 -1.4775304794 -2.3786640167
v -1.7057828903 -1.5282422304 -2.3523302078
v -1.7305613756 -1.5246276855 -2.2787339687
v 1.8811761141 2.9962575436 2.1383273602
v 1.9212592840 2.9400153160 2.0915637016
v -5.6695818901 3.4758167267 2.5321478844
v -5.7272672653 3.4785957336 2.5672698021
v 1.6306002140 3.2717037201 2.2448713779
v 1.6568888426 3.3085174561 2.3163921833
v 1.7077791691 3.2663674355 2.2886779308
v -5.4744296074 2.5494480133 1.4911410809
v -5.4945249557 2.4989728928 1.4420123100
v -5.5553145409 2.4673767090 1.4720903635
v -4.9324126244 2.2146382332 0.8482292295
v -4.9206500053 2.1356782913 0.7885950804
v -4.9972429276 2.1785387993 0.8547312617
v -0.1786305308 2.3825266361 -0.0369075425
v -0.2122292221 2.3618302345 -0.0894871727
v -2.5933985710 2.3077671528 -0.1610567570
v -2.5168943405 2.3298439980 -0.1451178193
v -6.6106624603 4.2737998962 4.3374390602
v -6.6717448235 4.1946301460 4.2931590080
v -6.6716952324 4.2450580597 4.3648967743
v -2.1820461750 2.8522210121 0.4042241275
v -2.1113250256 2.8284516335 0.3726937473
v -2.1475782394 2.8142518997 0.3493830860
v -4.3375082016 0.9225081801 -0.6713994741
v -4.3441505432 0.9503671527 -0.6488264799
v -4.2938909531 0.9421991110 -0.6773924828
v -5.5638127327 -0.5245501995 -0.4674980640
v -5.4831209183 -0.5184058547 -0.5338666439
v -5.4945750237 -0.6322352290 -0.5518970490
v -4.3834137917 0.6780731678 -0.8099730015
v -4.7518110275 -0.6206687689 -0.8666955233
v -4.8429656029 -0.6257085800 -0.7933901548
v -4.1875300407 -0.1597119719 -1.3427262306
v -4.1646728516 -0.0801896527 -1.3865126371
v -4.1309895515 -0.2035254985 -1.3913842440
v -6.7356700897 1.8765974045 1.7635552883
v -4.4834995270 -3.3807563782 -0.6417049170
v -4.4778714180 -3.4731080532 -0.6461001039
v -6.9812116623 2.7968919277 2.8203430176
v -7.0264983177 2.7438595295 2.8188326359
v -6.8998346329 1.5099360943 1.6220250130
v -6.8814091682 1.5587148666 1.6562619209
v -5.8901357651 4.3765602112 3.8548986912
v -5.8924398422 4.3823256493 3.8145170212
v -5.9196004868 4.3636760712 3.8255424500
v -4.6886219978 1.3902802467 -0.0673159882
v -4.8329973221 1.3298385143 -0.0158087425
v -4.7746033669 1.4248133898 0.0177729893
v -6.2453017235 2.2856974602 1.7546515465
v -6.3090949059 2.2975103855 1.8189387321
v -7.0303273201 1.1801500320 1.5091873407
v -6.9366378784 1.3107635975 1.5094182491
v 4.3710765839 1.3527581692 3.1699924469
v 4.4322500229 1.3284950256 3.2511334419
v 5.4816589355 1.2669827938 5.2116012573
v 5.4530143738 1.2841312885 5.1493186951
v 5.4395756721 1.3340791464 5.1718077660
v 5.6013321877 1.0054705143 7.7735333443
v 5.6059265137 0.9671572447 7.7676043510
v 5.6300926208 1.0028475523 7.7466201782
v 5.6556839943 1.2423986197 6.1506524086
v 5.6430397034 1.2760648727 6.0629177094
v 5.6374406815 1.3577253819 6.0955257416
v 5.6509242058 1.3152551651 5.9971961975
v 5.6222743988 1.3778697252 5.9635028839
v 5.6285076141 1.4038764238 6.0377135277
v 5.1238975525 1.2861834764 4.3863968849
v 5.0934901237 1.3632030487 4.3606653214
v 5.1202316284 1.3924144506 4.4483704567
v 4.6434817314 1.8070261478 3.9533443451
v 4.6763744354 1.7561864853 3.9492225647
v 4.6215558052 1.7666599751 3.9058465958
v 4.7544403076 1.8231918812 4.1323642731
v 4.7450056076 1.9078875780 4.1728711128
v 1.7517913580 5.8732624054 7.4907345772
v 1.7209022045 5.8813266754 7.5226583481
v 1.7567782402 5.8772296906 7.5797576904
v 1.8573474884 5.8610582352 7.4902057648
v 1.8058905602 5.8682556152 7.5292491913
v 1.8715316057 5.8915438652 7.5657677650
v 0.9150035977 6.0579113960 8.0244693756
v 0.9281355739 6.0587658882 8.0692405701
v 0.9675920010 6.0499567986 8.0725326538
v 1.8746378422 5.5009498596 6.2482604980
v 1.8258280754 5.5269079208 6.2775640488
v 1.8613742590 5.5341587067 6.2890324593
v 1.4255762100 5.7453699112 6.5309123993
v 1.3089196682 5.7559499741 6.4973287582
v 1.3356281519 5.7614488602 6.5447454453
v 2.0746824741 5.5721807480 6.5826530457
v 2.1257655621 5.5987892151 6.7034935951
v 2.1813316345 5.5695981979 6.6569166183
v 2.3583049774 5.5078010559 6.7588148117
v 2.3496565819 5.5261454582 6.8116178513
v 2.4602186680 5.4838385582 6.7978239059
v 1.8924596310 5.5391588211 6.3092832565
v 1.9392726421 5.5221138000 6.3265914917
v 1.9204324484 5.5125169754 6.2753276825
v 1.9727175236 5.4963154793 6.2471656799
v 1.6618101597 5.8630385399 7.2638044357
v 1.6513606310 5.8551106453 7.1964421272
v 1.5449914932 5.8851494789 7.2182197571
v 0.7667302489 5.7530136108 6.2828969955
v 0.8066166043 5.7632727623 6.3330202103
v 0.8427486420 5.7530374527 6.3055334091
v 1.5062808990 5.8944783211 7.2448101044
v 1.5303995609 5.9002466202 7.3109550476
v 1.4019563198 4.9127340317 4.5860657692
v 1.3652770519 4.9566130638 4.5929660797
v 1.4327640533 4.9346323013 4.6121673584
v 2.2029569149 5.4299402237 6.2864389420
v 2.1735305786 5.4305553436 6.2480688095
v 2.2853677273 5.4064078331 6.3347830772
v 2.2064192295 5.4333782196 6.3429279327
v 1.9050558805 5.2372674942 5.5646715164
v 1.9251990318 5.2785539627 5.6628117561
v 1.9475312233 5.2501163483 5.6340646744
v 0.9637350440 5.6804547310 5.9197235107
v 1.0339883566 5.6627817154 5.9349756241
v 0.9516422749 5.6419048309 5.8650450706
v 2.4223785400 5.1964764595 5.9687919617
v 2.4961986542 5.1435375214 5.9393777847
v 2.4758355618 5.1119842529 5.8753466606
v 2.3897447586 5.0600285530 5.6872243881
v 2.3596601486 5.0804514885 5.6928348541
v 2.4310097694 5.0611324310 5.7314996719
v 0.8781930804 5.6361150742 5.7729258537
v 0.8806884885 5.6558098793 5.8361949921
v 1.5067439079 5.5156087875 5.9094762802
v 1.5771646500 5.5061464310 5.9095077515
v 1.5061963797 5.4902167320 5.8466234207
v 1.9189703465 5.3141412735 5.8095860481
v 1.8770618439 5.3149461746 5.7514510155
v 1.8698363304 5.3321084976 5.8081183434
v 2.0214262009 5.2161798477 5.6561717987
v 1.9892132282 5.2630820274 5.7066473961
v 2.0802209377 5.2280693054 5.7553997040
v 1.0921084881 5.5809540749 5.7474079132
v 1.0672341585 5.6008787155 5.7346963882
v 1.0721398592 5.6112036705 5.7632880211
v 1.5666544437 5.6318960190 6.2432355881
v 1.5069048405 5.6462831497 6.2204513550
v 1.5387284756 5.6673331261 6.3335795403
v 1.7294977903 5.6035881042 6.3700494766
v 1.7596496344 5.6105813980 6.4441432953
v 1.7916271687 5.5749711990 6.4001951218
v 0.6396555305 5.8703832626 6.7691912651
v 0.6415703893 5.8959679604 6.8563742638
v 0.7161083221 5.8746976852 6.7825441360
v 1.9189687967 4.7138161659 4.5719847679
v 1.9245120287 4.7611508369 4.6618576050
v 2.0082201958 4.7056798935 4.6312665939
v 1.1682713032 5.8423233032 6.7509679794
v 1.1670515537 5.8439345360 6.6841549873
v 1.1208639145 5.8397536278 6.7034702301
v 1.1869679689 5.8552951813 6.8002700806
v 1.0938637257 5.8578672409 6.7728619576
v 1.3646486998 5.6741614342 6.1748867035
v 1.4012181759 5.6562175751 6.1615505219
v 1.4045277834 5.6367559433 6.1221752167
v 1.8970082998 5.0698337555 5.2474789619
v 1.9840357304 5.1000337601 5.3783736229
v 2.0161399841 5.0288624763 5.2697162628
v 2.0060181618 4.7716250420 4.7975020409
v 2.0588748455 4.7377409935 4.7930374146
v 2.0985774994 4.6896200180 4.7609786987
v 1.2274149656 5.8435311317 6.6804251671
v 0.6075255275 5.7634377480 6.0618195534
v 0.6505148411 5.7609972954 6.1109461784
v 0.6745038033 5.7558422089 6.0486011505
v 0.7308955193 5.7615609169 6.0767869949
v 0.7290478945 5.7629814148 6.0343632698
v -0.0820174664 5.7491669655 6.1786894798
v 0.0029416196 5.7277669907 6.1588025093
v -0.0651507452 5.7685179710 6.0974926949
v 0.4981302917 5.8025841713 6.4838523865
v 0.4407290816 5.7813611031 6.4258399010
v 0.3795733750 5.7968325615 6.5120668411
v 0.5649861097 5.7869377136 6.4208660126
v 0.6030154824 5.7859840393 6.3592534065
v 0.5519499779 5.7675371170 6.3641109467
v 1.2518215179 5.5997891426 5.8851327896
v 1.2504668236 5.5890588760 5.8197679520
v 1.1859610081 5.6015744209 5.8364672661
v -0.1421728730 6.0268211365 7.3623251915
v -0.1664014757 6.0454211235 7.3881592751
v -0.0386763997 5.7712059021 5.8376917839
v 0.0027427068 5.7486972809 5.8769187927
v 0.0332403816 5.7237768173 5.7827672958
v 0.8926637173 5.8262605667 6.4828333855
v 0.7923058271 5.8057847023 6.4779720306
v 0.8310626745 5.8316545486 6.5230474472
v 1.9618752003 5.0310764313 5.2105360031
v 0.5561919212 5.7767629623 6.1317043304
v 0.5136399865 5.7780475616 6.0464515686
v 0.4039175808 5.7809534073 6.0871262550
v 0.4265050590 5.9835562706 7.0897350311
v 0.4370627403 6.0166630745 7.1861028671
v 0.5392040610 5.9837207794 7.1274795532
v 0.3768544495 5.7626647949 6.2630171776
v 0.3635581732 5.7561445236 6.2069430351
v 0.3074030280 5.7498822212 6.2543611526
v 1.4096277952 5.4053797722 5.4612002373
v 1.4240243435 5.4062719345 5.5055503845
v 1.4467852116 5.3697724342 5.4963369370
v 1.6035565138 5.5078396797 5.8013525009
v 1.5472862720 5.4652314186 5.7428512573
v 1.5321518183 5.4871497154 5.8183355331
v 1.3586481810 5.4465608597 5.5323543549
v 1.3859982491 5.4414563179 5.4989862442
v 1.3405520916 5.4625110626 5.4832386971
v 1.3148312569 5.4581365585 5.5212421417
v 1.0345368385 5.6277241707 5.7291383743
v 0.9872657061 5.6182084084 5.6994204521
v 0.5667088032 5.7174377441 5.7975115776
v 0.5453708172 5.7400212288 5.8289971352
v 0.6378222704 5.7332615852 5.8909893036
v 1.2946889400 5.3217821121 5.3176665306
v 1.3266936541 5.3040142059 5.2808794975
v 1.2622537613 5.3198447227 5.2344999313
v 0.2941192389 5.7708921432 6.1442403793
v 0.2844385207 5.7694907188 6.0883097649
v 0.2587408423 5.7557330132 6.1395478249
v 1.0024152994 5.5438022614 5.6666145325
v 0.9993758798 5.5840406418 5.6853370667
v 1.0453356504 5.5530805588 5.6885919571
v 2.1129508018 4.5651173592 4.4198427200
v 2.0850305557 4.5941448212 4.4474096298
v 2.1159217358 4.5644392967 4.4650764465
v -0.2497031838 5.8918690681 7.0078830719
v -0.1972780228 5.9162225723 7.0377516747
v -0.1688148826 5.8877758980 6.9750504494
v 1.8409224749 4.7920560837 4.6717076302
v 1.1661897898 5.5624418259 5.7319784164
v 1.1163791418 5.5867166519 5.7823348045
v -0.0729843527 6.0986342430 7.6738247871
v 0.0450644493 6.1100482941 7.7087635994
v 0.0323504843 6.0881829262 7.5870237350
v 0.1114425659 6.0190696716 7.2860431671
v 0.1575489342 6.0040192604 7.2124791145
v 0.1219906807 5.9935731888 7.1915912628
v 0.0105932551 6.1244039536 8.0567789078
v -0.0494410582 6.1310648918 8.0938415527
v 0.1107447594 6.0925111771 7.6213245392
v 0.2016545087 6.0935192108 7.6234483719
v 0.2144229263 6.0779852867 7.5514941216
v 0.1211970001 6.0667457581 7.4556670189
v 0.0853492692 6.0875182152 7.5652184486
v 0.2137993425 6.0791587830 7.4964866638
v -0.3202134669 6.1512498856 8.0488395691
v -0.2529068887 6.1547145844 8.0952796936
v -0.2525911033 6.1721324921 8.0420322418
v 0.5612953901 6.0767674446 7.4094400406
v 0.5581363440 6.1052565575 7.4729471207
v 0.6368690729 6.0784811974 7.4398341179
v -0.2993962765 6.0252699852 7.5022850037
v -0.2573410273 6.0234699249 7.4830222130
v -0.2849704623 6.0116610527 7.4652395248
v -0.5361818075 5.7842826843 7.0641012192
v -0.4737905264 5.7746729851 7.0203695297
v -0.5155382752 5.7684831619 6.9925045967
v -0.4188278317 5.9978756905 7.4882469177
v -0.4618687630 5.9678864479 7.4293184280
v -0.5149145126 5.9816522598 7.4679193497
v -2.5575327873 6.4929199219 8.0647745132
v -2.6504659653 6.5079054832 8.0678901672
v -2.5573449135 6.4932279587 8.1689996719
v 0.0288516376 6.0229434967 7.3845186234
v -0.0164708719 5.9973516464 7.3519563675
v -0.0237260126 6.0256175995 7.4013495445
v -0.2533946037 5.7361831665 6.7787632942
v -0.2103057504 5.7211174965 6.7250175476
v -0.2659358680 5.6945323944 6.7150821686
v -0.3251658976 6.0073461533 7.4466352463
v -0.3739735484 6.0193963051 7.5372414589
v -0.6919407845 5.8642511368 7.2561321259
v -0.6710513830 5.8205041885 7.2035188675
v -0.7417830229 5.8137307167 7.2111015320
v -0.1382678300 6.0766949654 7.4531922340
v -0.5971264243 5.7702474594 7.0470542908
v -0.5963988900 5.7815351486 7.0986433029
v -0.3222765625 5.9596953392 7.2613630295
v -0.3318580985 5.9356741905 7.1904954910
v -0.3753654063 5.9392290115 7.2265515327
v -0.5648222566 5.8118162155 7.1325974464
v -0.5040966272 5.8453669548 7.1490211487
v -0.4703024626 5.8162269592 7.0868792534
v -0.0827883035 6.0161595345 7.3547687531
v -0.0330995359 5.9848632813 7.3163809776
v -0.2539378703 6.0155334473 7.4378027916
v 0.1272866130 5.8545055389 6.8687849045
v 0.1218629777 5.8201427460 6.8167490959
v -0.0989232957 5.9411182404 7.0486741066
v -0.1445717663 5.9541969299 7.1169257164
v -0.1109403372 5.9784064293 7.1649065018
v -3.9083786011 5.7233457565 10.0658388138
v -3.8996107578 5.7602596283 10.0267477036
v -3.9633746147 5.6946916580 10.0872783661
v -0.5341119766 5.9528870583 7.3836841583
v -0.4860886037 5.9547066689 7.3759560585
v -0.4764908552 5.9073600769 7.2467041016
v -0.0019434250 5.7341837883 5.7292256355
v 0.0391285084 5.7211837769 5.7066650391
v -0.2403994203 5.7559399605 6.8235955238
v -0.2185826004 5.7425537109 6.7681980133
v -0.3709208071 5.9070887566 7.1448087692
v -0.2848888338 5.9234833717 7.1484894753
v -0.4325638413 5.9669461250 7.4149346352
v -0.0730873197 5.7304468155 6.6595659256
v -0.1526170373 5.7210216522 6.6955323219
v -0.0780320987 5.7580795288 6.7498512268
v -0.3226336837 5.6781258583 6.6916899681
v -0.2695174813 5.6825137138 6.6450400352
v -0.6713986397 5.7871074677 7.1204881668
v -0.6563360691 5.7610359192 7.0598583221
v -0.7232038975 5.7660503387 7.0588808060
v 0.2180857956 5.7703695297 6.4557971954
v 0.1732754260 5.7712774277 6.3841223717
v 0.1445742399 5.7641983032 6.4097948074
v -0.2895428538 5.7520599365 6.8399076462
v -0.9119327068 5.6646008492 6.7298631668
v -0.9106200337 5.7019352913 6.7983632088
v -0.8208918571 5.7118358612 6.8199715614
v -0.7511867285 5.7046689987 6.7700800896
v -0.8152441382 5.6581888199 6.7181634903
v -0.4326411188 5.7802133560 6.9854984283
v -0.4008801281 5.7996687889 6.9854602814
v -0.4227976799 5.7743878365 6.9051589966
v -0.4529988170 5.7792148590 7.0303049088
v -0.4266351461 5.7947645187 7.0268673897
v -0.3013174832 5.9899845123 7.3553271294
v -0.3849266171 5.9956541061 7.4358363152
v -1.3872939348 5.8773312569 7.0771336555
v -1.4876192808 5.9007401466 7.0565361977
v -1.4529573917 5.9036459923 7.0994091034
v -0.3203109503 5.6920385361 6.7436633110
v -0.3740561604 5.7018833160 6.7642431259
v -0.3351200819 5.7148032188 6.7962884903
v -0.4061351120 5.6880946159 6.6969561577
v -0.5537226200 5.6517767906 6.6591353416
v -0.4976197779 5.6510863304 6.6432256699
v -0.5837900639 5.6133213043 6.6088232994
v -0.0274666026 5.7623243332 6.0597391129
v 0.6711713076 5.6918554306 5.7987427711
v 0.6618236303 5.6863193512 5.7619953156
v 0.5945745111 5.7035732269 5.7731804848
v 0.6941794753 5.6847934723 5.6903905869
v 0.6466960311 5.7231359482 5.6665711403
v 0.6487376690 5.7189054489 5.7008447647
v -0.4981029630 5.6222324371 6.5783023834
v -1.3464356661 6.1415123940 7.7738442421
v -1.3318994045 6.1324901581 7.8030195236
v -1.2682770491 6.1049880981 7.7429475784
v -1.0755280256 6.0294485092 7.6507992744
v -1.0344604254 6.0306816101 7.6971096992
v -1.0568108559 6.0061721802 7.5879902840
v -1.1984108686 5.9904971123 7.5079860687
v -1.2508395910 5.9734554291 7.4519567490
v -1.2620904446 6.0063972473 7.4861807823
v -0.6334356070 6.0267767906 7.6844129562
v -0.5822408199 6.0175914764 7.6396665573
v -0.7069144845 6.0092377663 7.6416974068
v -0.7822598219 5.9709300995 7.5772767067
v -0.7619740963 5.9481630325 7.5341653824
v -0.8225716352 5.9667916298 7.5446376801
v -0.8717761636 5.9409499168 7.3983049393
v -0.9050887823 5.9572401047 7.4499044418
v -0.8154205084 5.9645032883 7.4422740936
v -1.2723889351 5.7715711594 6.9168395996
v -1.1566510201 5.8045854568 6.9782319069
v -1.1903171539 5.7711534500 6.8961601257
v -1.0546168089 5.8264565468 7.1004185677
v -1.0022381544 5.8247666359 7.1379256248
v -0.9977452755 5.7766928673 7.0264835358
v -1.6916592121 5.9419221878 6.8803176880
v -1.7115421295 5.9030079842 6.8270988464
v -1.7620725632 5.9519805908 6.8618602753
v -1.7738631964 5.9228811264 6.8128900528
v -1.6883561611 5.8696799278 6.7849588394
v -0.7563294768 5.8930940628 7.3012800217
v -0.6154708862 5.8914842606 7.2963128090
v -0.8117293119 6.0654954910 8.7611980438
v -0.7665061951 6.0618729591 8.7680730820
v -0.8107345104 6.0762720108 8.7118730545
v -0.7171925306 5.6359505653 6.5255794525
v -0.7603515983 5.6642351151 6.4798259735
v -0.8213605881 5.6303820610 6.5506525040
v -1.1867672205 5.9267144203 7.3914918900
v -1.1339856386 5.9623699188 7.4823918343
v -1.0907790661 5.9491653442 7.4541893005
v -0.9988353252 5.6711568832 6.4965214729
v -0.9356841445 5.6210908890 6.5940217972
v -0.9722974300 5.6187391281 6.6414060593
v -0.9070498943 5.6014537811 6.6522564888
v -1.0782220364 6.1153483391 8.1656198502
v -1.0082318783 6.1010265350 8.0841503143
v -1.0972235203 6.1104297638 8.1195774078
v -0.7295243740 6.1133537292 8.2579841614
v -0.7242079377 6.1079196930 8.1662721634
v -0.8012766242 6.0988521576 8.2070398331
v -0.8136130571 5.7927346230 7.0933542252
v -0.8907517195 5.7731790543 6.9921598434
v -0.8446862698 5.8210411072 7.1879878044
v -1.3279283047 5.9483590126 7.4115114212
v -1.2850064039 5.9266481400 7.3613529205
v -1.3261516094 5.9377107620 7.3647146225
v -1.2793872356 5.9346847534 7.4082970619
v -1.5173496008 5.7919983864 6.7231578827
v -1.4520150423 5.7901420593 6.7394890785
v -1.3769998550 5.7782869339 6.7212691307
v -1.9723910093 6.3280611038 8.8170833588
v -1.9315938950 6.3253836632 8.7793159485
v -1.9781150818 6.3490018845 8.7732200623
v -1.3716884851 5.9635643959 7.3917193413
v -1.4216737747 6.0095491409 7.4200382233
v -1.4082375765 6.0206203461 7.4571456909
v -0.6862273216 5.7291688919 6.8985700607
v -0.6245807409 5.7201910019 6.8864707947
v -0.6611032486 5.7181596756 6.8404150009
v 0.0978077054 6.1254720688 7.9525876045
v 0.0124933338 6.1270799637 7.8974328041
v -0.7148455381 6.1584720612 5.7245426178
v -0.6868703961 6.1319093704 5.7810916901
v -0.6745780110 6.1030607224 5.6839947701
v -0.6665294170 5.6062574387 6.6006021500
v -0.6549367309 5.6096959114 6.6272706985
v -1.1993702650 5.7616233826 6.8119230270
v -0.6730477214 5.6396999359 4.5281252861
v -0.7312738895 5.6531009674 4.5488457680
v 2.0592441559 5.0526189804 5.3601279259
v 2.0035049915 5.1492476463 5.5013785362
v 0.1740889698 5.8368043900 6.8130044937
v 0.1074633300 5.8009052277 6.7620029449
v 0.2435398698 5.7449755669 6.0700764656
v 0.2008767426 5.7365360260 6.0837163925
v -3.7466320992 6.5842447281 7.4479074478
v -3.7574324608 6.5657234192 7.3701977730
v -3.8157284260 6.5975780487 7.4075222015
v -1.5173215866 5.9242887497 7.1233401299
v -1.5136988163 5.9485945702 7.1478514671
v -1.6431021690 5.8428173065 6.7564821243
v -1.5674034357 5.8046069145 6.7261199951
v -1.6705975533 5.8428435326 6.6818685532
v -1.3273613453 5.7678399086 6.8614244461
v -1.3660812378 5.7936587334 6.9220333099
v -1.2960873842 5.7587089539 6.8849797249
v -1.1226603985 5.7152523994 6.7522487640
v -1.1735578775 5.7110061646 6.7296905518
v -0.0534566492 5.7851977348 5.4767689705
v -0.0858188421 5.7949204445 5.6182117462
v 0.0198530182 5.7467689514 5.5909566879
v -1.4778573513 5.8561530113 6.9644031525
v -1.4960167408 5.8334264755 6.9246673584
v -1.5668243170 5.8841743469 6.9480667114
v -1.9554781914 5.9930534363 6.8030414581
v -1.9161881208 5.9859600067 6.7999501228
v -1.9597684145 5.9713335037 6.7476739883
v -1.8043599129 5.8737015724 6.6479501724
v -1.7359226942 5.8629837036 6.6736035347
v -1.7414090633 5.8438062668 6.6049165726
v -1.4089725018 5.7972650528 6.8152174950
v -1.5032418966 5.8192405701 6.8317117691
v 0.6960227489 5.7682986259 6.1893186569
v 0.7391155958 5.7561960220 6.1968293190
v 0.7378054261 5.7489900589 6.1515684128
v -0.5965746641 5.8534488678 7.2289438248
v -0.3307483792 5.8907680511 7.0591225624
v -0.3630037904 5.8793163300 7.0627994537
v 0.1419982612 5.7272062302 6.0317764282
v 0.1079792976 5.7284526825 6.0701646805
v -0.2170925736 5.7395672798 6.1868066788
v -0.2153011262 5.7123346329 6.2416372299
v -0.1475647837 5.7230429649 6.2543988228
v -0.2126048803 5.6993160248 6.3027243614
v -0.2993946075 5.6746559143 6.3081521988
v -0.3302956223 5.6564707756 6.3806605339
v -0.1415237188 5.7488241196 6.1988210678
v -0.1055500507 5.7301092148 6.2275810242
v -0.1596266031 5.8281803131 5.7394208908
v -0.0805285275 5.7917070389 5.7520241737
v -0.0652486384 5.7726798058 5.6978702545
v -0.3833828866 5.7512331009 6.1787385941
v -0.4484230280 5.7596712112 6.2005090714
v -0.4063805938 5.6783246994 6.3172054291
v -0.9563994408 5.6910467148 6.4431347847
v -0.8916716576 5.6717338562 6.4809617996
v -0.7281265259 6.0063467026 6.0382452011
v -0.6770372391 5.9643192291 6.0815238953
v -0.6166334152 5.9611492157 6.0189886093
v -0.6212020516 5.7035832405 6.7591552734
v -0.6816233397 5.7139630318 6.7836790085
v 0.7562472820 5.0194058418 4.2468395233
v 0.7095255852 4.9981651306 4.2105417252
v 0.6755922437 5.0703973770 4.2905983925
v 0.1214636490 5.7155208588 5.7096681595
v 0.1730772406 5.7200803757 5.7149147987
v 0.1724041104 5.7149939537 5.6567668915
v 0.1032286882 5.7174696922 5.6413116455
v 0.0474318303 5.7353334427 5.6497154236
v 0.0822411180 5.7210369110 5.6847305298
v -1.3700567484 6.1843724251 8.1391019821
v -1.3953068256 6.2030887604 8.1841125488
v -0.4952810407 5.6178698540 6.5129313469
v -0.5702061057 5.6323537827 6.4856834412
v -0.5663991570 5.6110987663 6.5705671310
v -2.2018299103 5.5867414474 4.5037469864
v -2.2535283566 5.5721826553 4.4614171982
v -2.2492079735 5.5974054337 4.5286960602
v 0.2057981640 5.9833431244 7.1026945114
v 0.2234873325 5.9719572067 7.0378317833
v 0.1493062377 5.9565954208 7.0413274765
v -0.9962749481 5.7363462448 6.8908715248
v -0.9147112370 5.7317810059 6.8622140884
v -1.5842092037 6.0296497345 5.5665035248
v -1.5678799152 6.0308942795 5.6067447662
v -1.5240014791 6.0346231461 5.5629835129
v -0.2205834687 5.7797522545 6.0315637589
v -0.1544958502 5.7772235870 6.0968441963
v -0.1446209848 5.8125329018 5.9646949768
v -0.4061706662 5.6515822411 6.3648152351
v -0.3751854300 5.6457581520 6.3797335625
v 0.1682857275 5.7003645897 5.4793453217
v 0.2106978595 5.6918106079 5.4853844643
v 0.2209406197 5.6959471703 5.4076695442
v 0.1446694285 5.7318305969 5.8563456535
v 0.1731541753 5.7326250076 5.8172140121
v 0.1085388362 5.7205491066 5.8011732101
v -0.0174158216 5.7515430450 5.6639270782
v -1.3070731163 6.1154460907 5.5107297897
v -0.4318504930 5.9273896217 5.8524703979
v -0.3898640573 5.9239687920 5.8001365662
v -0.4443415701 5.9401149750 5.8072509766
v -0.1522847712 5.7710943222 5.1988778114
v -0.1969886124 5.8058567047 5.1772494316
v -0.1464278102 5.7967586517 5.2262992859
v -0.4645275772 5.8943967819 5.9446477890
v -0.5309636593 5.8780260086 6.0625190735
v -0.3996950984 5.8134827614 6.0213575363
v -1.1523464918 5.8338832855 7.0256729126
v -1.1003816128 5.8558669090 7.1511421204
v -1.0893703699 5.8308243752 7.0661888123
v -1.0120750666 6.1752634048 5.8964576721
v -1.0541485548 6.1250228882 5.9166545868
v -0.9983263612 6.1141405106 5.9509515762
v -0.2124932557 5.8853931427 5.4550480843
v -0.2011646628 5.8803434372 5.5464954376
v -0.1450682431 5.8495550156 5.4619827271
v -0.6933065057 5.6689229012 6.7064919472
v -0.6829439998 5.6326389313 6.6645774841
v -0.7341927886 5.6201543808 6.6548738480
v -1.3725743294 5.7481164932 6.6600131989
v -1.2937169075 5.7669086456 6.7435026169
v -0.8106230497 5.7273449898 6.4119567871
v -0.8492946625 5.7731752396 6.3526000977
v -0.8706037998 5.7131900787 6.4197168350
v -0.9322865009 5.6255240440 6.6836023331
v -2.0114524364 6.2068891525 7.0411009789
v -1.9839670658 6.1933999062 7.0765023232
v -1.9880659580 6.1690735817 6.9713025093
v -1.4167249203 5.8354387283 6.9881443977
v -1.4722223282 5.8163957596 6.9019217491
v -0.5166448355 5.9965715408 5.8391714096
v -0.5668553114 6.0265750885 5.8682527542
v -0.5496659279 5.9794788361 5.9232749939
v -2.0003018379 6.2657046318 7.2421007156
v -2.0245363712 6.2653698921 7.1967067719
v -2.0266990662 6.3022356033 7.2717456818
v 0.0090742642 5.8768496513 6.9236459732
v 0.0251154229 5.9107322693 6.9881014824
v 0.1346217245 5.8936786652 6.9417915344
v -1.0314657688 5.7773480415 7.0146532059
v -1.0257941484 5.7532749176 6.9554724693
v -0.9622548819 5.7554526329 6.9555988312
v -1.0499129295 6.2420644760 5.6675987244
v -1.0677883625 6.2211890221 5.5962204933
v -2.4129238129 6.0641026497 6.1096053123
v -2.3454833031 6.0521531105 6.0361766815
v -2.4234399796 6.0820732117 6.0212588310
v -1.5621229410 5.8254122734 6.8082098961
v -1.5729235411 5.9716215134 5.1471147537
v -1.6551427841 5.9937791824 5.2643332481
v -1.5689275265 6.0136556625 5.2681536674
v -1.4184396267 5.8774776459 4.8868603706
v -1.3956208229 5.8457951546 4.8188095093
v -1.5172166824 5.8305563927 4.8126459122
v -2.6300387383 6.4392547607 7.3283782005
v -2.6763486862 6.4358987808 7.2511668205
v -2.6747846603 6.4527883530 7.3227186203
v -2.0631852150 6.3547224998 7.5585193634
v -2.0129432678 6.3332691193 7.5413727760
v -2.0583519936 6.3458385468 7.5063195229
v -2.2516231537 6.2993254662 7.0028781891
v -2.2603557110 6.2907671928 6.9666409492
v -2.3555769920 6.2975821495 6.9287405014
v -1.1815392971 5.7818698883 6.3095626831
v -1.1638895273 5.8566570282 6.2239446640
v -1.3047344685 5.8338308334 6.1925692558
v -0.8326578736 6.1781840324 5.8868718147
v -0.8677632809 6.1886105537 5.8901138306
v -0.8529741168 6.1540346146 5.9152283669
v -0.7645756602 6.1306395531 5.8682503700
v -0.8037201166 6.1392383575 5.8876328468
v -0.8214486241 6.2165246010 5.8203043938
v -0.7891507149 6.1793279648 5.8461418152
v -0.7573847771 6.1905541420 5.7932748795
v -0.7662718296 6.2011122704 5.7676849365
v -0.8234498501 6.2091317177 5.6591882706
v -0.8027272820 6.2201495171 5.7445297241
v -0.7563818097 6.1919841766 5.7203440666
v -0.7803382874 5.7056322098 6.4296851158
v -0.7135236263 6.1208415031 5.8461699486
v -0.6765708923 6.1096291542 5.8216981888
v -0.7371746302 6.1672997475 5.8145179749
v -3.0467801094 6.4525418282 6.9910254478
v -3.0183029175 6.4315733910 6.9423379898
v -3.0793840885 6.4511651993 6.9700431824
v -3.0927581787 6.4516606331 6.9985256195
v -3.1319615841 6.4415912628 6.9682078362
v -1.6564096212 6.0226759911 5.8714151382
v -1.5671236515 6.0158047676 5.8752946854
v -1.5766429901 6.0526494980 5.8237881660
v -1.2531311512 6.1597528458 5.7628073692
v -1.2576239109 6.1638326645 5.7127542496
v -1.2798913717 6.1496858597 5.7329111099
v -2.4310359955 6.4655222893 8.0421247482
v -2.4718618393 6.4782586098 8.0524940491
v -2.4293067455 6.4806118011 8.0949449539
v -1.2574610710 6.1562094688 5.6540861130
v 2.1445577145 4.5564150810 4.5397162437
v 2.1311948299 4.5458350182 4.5022096634
v 2.0882678032 4.5821404457 4.5075640678
v 2.1804718971 4.5004396439 4.4835538864
v 2.1449015141 4.5221142769 4.4510669708
v 1.8841308355 4.6766166687 4.5037441254
v 1.9267287254 4.6355543137 4.4670624733
v 1.9272146225 4.5925741196 4.3986024857
v -0.5788633823 5.8097095490 4.8646440506
v -0.5205689073 5.8323941231 4.9406700134
v -0.5307888985 5.7825961113 4.8520398140
v 1.3982901573 4.9850001335 4.6140990257
v 1.3603112698 4.9878292084 4.6040453911
v 1.3844321966 5.0066089630 4.6246585846
v 1.2971351147 5.0260362625 4.6835823059
v 1.3254269361 5.0219120979 4.6524004936
v 1.2792354822 5.0069699287 4.6435441971
v 1.3047605753 4.6038446426 3.9836413860
v 1.3299322128 4.6341986656 4.0603718758
v 1.3694143295 4.5980367661 4.0328125954
v 1.3935829401 4.6627178192 4.1106400490
v 1.4311112165 4.6316061020 4.0846924782
v 1.4017610550 4.6076378822 4.0421447754
v 1.0027866364 4.8860030174 4.2158651352
v 1.0688185692 4.9267568588 4.3021206856
v 1.1779787540 4.8579502106 4.2665233612
v 0.6802083850 4.6223878860 3.6261274815
v 0.6644521356 4.6379561424 3.6496443748
v 0.7118920684 4.6417927742 3.6679110527
v 1.3970117569 4.7006812096 4.1506147385
v 1.4076637030 4.7150058746 4.1949391365
v 1.4973976612 4.6585755348 4.1595911980
v 1.1559195518 4.9729328156 4.4241065979
v 1.1355907917 4.9983515739 4.4413504601
v 1.1634945869 4.9947867393 4.4448170662
v 1.0411573648 4.8063130379 4.1401104927
v 1.0784353018 4.8353071213 4.1837086678
v 1.0913947821 4.7800431252 4.1090908051
v 0.8326606750 4.8612790108 4.0737724304
v 0.8089017868 4.9150524139 4.1364936829
v 0.8726938367 4.8710203171 4.1419663429
v 0.8473403454 4.9571099281 4.2393627167
v 0.9259009361 4.9225254059 4.2218914032
v 0.8698608875 4.9045014381 4.1795625687
v 0.7765690088 4.8381323814 3.9834847450
v 0.8478708863 4.8209586143 4.0482144356
v 0.8082413673 4.7888383865 3.9079926014
v 0.7331967354 4.9302010536 4.1157507896
v 0.7731658220 4.9128007889 4.0978298187
v 0.7948376536 4.8804330826 4.0568175316
v 0.8595919609 5.1130723953 4.4670739174
v 0.9348548055 5.0744743347 4.4510169029
v 0.8444051147 5.0701169968 4.4001326561
v 2.3191318512 4.0788822174 3.9370622635
v 2.2549638748 4.0701189041 3.9052088261
v 2.2258398533 4.1181192398 3.9309327602
v 0.9957394600 4.7446680069 3.9853696823
v 1.0545704365 4.7290792465 3.9696974754
v 0.9771808386 4.7176308632 3.8992125988
v 0.4550870955 5.6506352425 5.4303674698
v 0.3788883388 5.6598005295 5.3945765495
v 0.4187108576 5.6743597984 5.5122952461
v 1.3180192709 4.7996978760 4.2802886963
v 1.2958693504 4.7749805450 4.2379822731
v 1.1992994547 4.8123002052 4.2215747833
v 0.4424762726 4.9588923454 3.9914622307
v 0.4184791446 4.9623670578 3.9919884205
v 0.4499258101 4.9907298088 4.0466465950
v 0.0268467627 5.3378601074 4.3514266014
v -0.0088480627 5.3117246628 4.2823839188
v -0.0518935099 5.3378276825 4.3058872223
v 0.0152529636 5.0662398338 3.8632459641
v 0.0669089407 5.0378184319 3.8687391281
v 0.0237232838 5.0516843796 3.8196947575
v -0.5833246708 5.7462410927 4.7626285553
v -0.6408450603 5.7435474396 4.7650604248
v 0.9562565088 4.9525218010 4.2758016586
v -0.4347321987 5.9339108467 5.7371449471
v -0.4709265828 5.9670100212 5.7962703705
v 0.6701800823 4.7721405029 3.7718262672
v 0.7290325165 4.7765851021 3.7998991013
v 0.7542351484 4.7323250771 3.7474396229
v 0.6198769808 4.8342676163 3.8646111488
v 0.6768900156 4.8582725525 3.9208462238
v 0.7156902552 4.8342347145 3.9139451981
v 0.3432836831 4.8453350067 3.7470419407
v 0.3151528537 4.8443317413 3.7059950829
v 0.2979736030 4.8668713570 3.7743444443
v 0.5805491209 4.8721408844 3.8978164196
v 0.6313402653 4.8895730972 3.9472401142
v 0.7988193631 4.9549112320 4.1966671944
v 0.8035647273 4.9983730316 4.2597742081
v 0.1134563312 4.8263678551 3.4728431702
v 0.0210779831 4.8583502769 3.4790613651
v 0.0721595287 4.8613128662 3.5132772923
v 0.0223930050 4.8124270439 3.3936955929
v -0.0801271126 4.8361101151 3.3736729622
v -0.0367491618 4.8978338242 3.4966773987
v -0.8899657726 5.1418395042 3.6422307491
v -0.8917758465 5.1154427528 3.5956447124
v -0.9296681285 5.1437425613 3.6022474766
v 3.4736492634 4.3148002625 5.4312162399
v 3.5362789631 4.2768425941 5.4766426086
v 3.5046348572 4.2640042305 5.3886737823
v 2.4677495956 3.9531307220 3.9090733528
v 2.5253219604 3.9482674599 3.9287447929
v 2.5650486946 3.8846993446 3.8895418644
v 2.1355395317 4.1269826889 3.8949837685
v 2.1366813183 4.1123757362 3.8482263088
v 2.0992889404 4.1434144974 3.8404290676
v 2.0171756744 4.2867097855 3.9756603241
v 2.0409252644 4.2107725143 3.9263768196
v 2.2443192005 3.9653942585 3.7752494812
v 1.4936653376 4.5373811722 3.9727721214
v 1.5204106569 4.5434827805 4.0107731819
v 1.5953080654 4.4904112816 3.9976298809
v 1.3295402527 4.7218031883 4.1570634842
v 1.5712275505 3.9369559288 3.1949872971
v 1.5409200191 3.9913713932 3.2465391159
v 1.6266089678 3.9472465515 3.2241954803
v 1.8029800653 4.5507111549 4.2195739746
v 1.9120738506 4.4760951996 4.2007961273
v 1.8397387266 4.4910407066 4.1638002396
v 1.1809448004 4.6280212402 3.8952069283
v 1.2315336466 4.5997171402 3.9126007557
v 1.6564490795 4.4045915604 3.9290187359
v 1.6223974228 4.3856706619 3.8578953743
v 1.5625487566 4.4474954605 3.9050931931
v 0.1366710812 4.4463438988 2.9263284206
v 0.2671943903 4.4184856415 2.9462835789
v 0.1853120029 4.3797092438 2.8540511131
v 1.0091621876 4.6186265945 3.7834179401
v 1.1105648279 4.6029148102 3.8270900249
v 0.5457413793 4.4716796875 3.2502942085
v 0.5758361816 4.4895119667 3.2936649323
v 0.6664312482 4.4429769516 3.2835538387
v 0.8799927235 4.1512246132 2.9386479855
v 0.8736519814 4.1226968765 2.8944642544
v 0.7860488892 4.1660199165 2.9032604694
v 1.1353967190 4.4580416679 3.6254789829
v 1.0679707527 4.4882988930 3.6286637783
v 1.1407707930 4.4952750206 3.6981403828
v 1.8058352470 4.1525564194 3.6515920162
v 1.8192533255 4.0830521584 3.5567798615
v 1.7138873339 4.1530089378 3.5803041458
v 0.7972142696 4.5470476151 3.4798407555
v 0.7375152111 4.5253314972 3.4123225212
v 0.7250946760 4.5838308334 3.4838576317
v 1.4432270527 3.8455495834 2.9717192650
v 1.4294309616 3.8319354057 2.9340653419
v 1.3965075016 3.8737583160 2.9451241493
v 1.3785607815 3.8468332291 2.9113388062
v 0.6591414213 4.6139078140 3.4979665279
v 0.6805456877 4.6191554070 3.5732486248
v 0.6068952084 4.5053825378 3.3513104916
v 0.5712055564 4.5083951950 3.3336396217
v 0.6655803919 4.4635686874 3.3165245056
v 0.4600629508 3.8365206718 2.1964483261
v 0.4805859327 3.8662676811 2.2568686008
v 0.5831547976 3.7505214214 2.1497175694
v -0.0382995196 5.7264871597 5.2213325500
v -0.0384802818 5.7060766220 5.1743450165
v -0.1322306395 5.7428989410 5.1852016449
v -0.1786543131 5.7706785202 5.1596779823
v -0.2500148118 5.7733893394 4.9921569824
v -0.2765862942 5.7557764053 4.9201774597
v -0.3516222239 5.7683897018 4.9186859131
v -0.0776984021 5.8023304939 5.3931407928
v -0.0538135804 5.6318578720 4.8182382584
v -0.0299600754 5.6402750015 4.8803782463
v 0.1623595804 5.7161111832 5.4399657249
v 0.1304924339 5.7346224785 5.4313116074
v 0.0997949615 5.7337374687 5.4936003685
v -0.0023582219 5.6843924522 5.1024274826
v 0.0408501029 5.6634778976 5.0761632919
v 0.0082903607 5.6619453430 5.0144991875
v 0.0513668954 5.7151389122 5.2807002068
v -0.0068670902 5.7381525040 5.2940621376
v 0.0425691046 5.7420363426 5.3276095390
v 0.7996375561 5.3019876480 4.7945132256
v 0.7542991042 5.3017735481 4.7528576851
v 0.7064324617 5.3491292000 4.8376278877
v -0.1894614995 5.7746806145 5.0995483398
v -0.1531570107 5.7380285263 5.1320090294
v -0.1385184526 5.7129483223 5.0582637787
v 0.1738691926 5.6461014748 5.1705970764
v 0.1184651330 5.6704497337 5.1439213753
v 0.1087147519 5.6809749603 5.1748356819
v 0.1680987924 5.5410189629 4.8601374626
v 0.1275195628 5.5567188263 4.8670735359
v 0.1499035954 5.5637154579 4.9292421341
v 0.2606399059 4.9308280945 3.8469138145
v 0.2261116952 4.9561867714 3.8284690380
v 0.1920840740 4.9900908470 3.8593976498
v 1.4121801853 4.5641374588 3.9786791801
v 1.4394969940 4.5965423584 4.0190901756
v 1.4523651600 4.5536165237 3.9626839161
v -0.0828939676 5.6889448166 5.0223741531
v -0.1385542005 5.7113962173 4.9891510010
v -0.3043631017 5.8303518295 5.0761666298
v -0.4002143443 5.8318328857 5.0027966499
v 1.2106560469 4.7071456909 4.0470328331
v 0.2767847180 5.4324603081 4.7160315514
v 0.2297868133 5.4451942444 4.6718406677
v 0.2253411710 5.4777183533 4.7713212967
v 0.7157145143 5.2015285492 4.5211625099
v 0.7154940367 5.2515296936 4.6087341309
v 0.7860436440 5.1859650612 4.5439538956
v -0.1275799423 5.6363925934 4.7908706665
v -0.1844604760 5.6943688393 4.8571295738
v -0.0620463230 5.6155428886 4.7761259079
v -0.0468376651 5.3904962540 4.3861770630
v 0.0565178767 5.3760070801 4.4280829430
v -0.7229885459 5.7094984055 4.6614937782
v -0.6703783870 5.7171249390 4.7189979553
v -0.2744714022 5.6348824501 4.6879644394
v -0.2850167155 5.6702842712 4.7600698471
v -0.1883456111 5.6193375587 4.7182831764
v -0.5746968985 5.6035537720 4.5487694740
v -0.6247817874 5.6186795235 4.5346775055
v -0.3842930198 5.5463523865 4.5055685043
v -0.4555364251 5.5815072060 4.5318689346
v -0.3879032135 5.5862927437 4.5854668617
v -0.4992555976 5.3190913200 4.0420074463
v -0.5522174239 5.2872996330 3.9466040134
v -0.5879586935 5.3380374908 4.0541162491
v -1.1825087070 5.3605351448 3.9687211514
v -1.1614848375 5.3260588646 3.9292573929
v -1.1786633730 5.3019876480 3.8739454746
v -1.1979305744 5.3947024345 4.0283994675
v -1.1338108778 5.3787636757 4.0081052780
v -0.5105188489 5.6718564034 4.6655607224
v -0.5336920619 5.6240534782 4.5932312012
v -1.6313207150 5.8034896851 6.3696436882
v -1.6717284918 5.8246216774 6.3784947395
v -1.5254702568 5.7480092049 6.4574604034
v -3.7757213116 6.5484838486 8.6853656769
v -3.7801184654 6.5485830307 8.6321372986
v -3.8693804741 6.5287432671 8.6967096329
v -1.0642014742 5.5534782410 4.3367495537
v -1.1014902592 5.5659513474 4.3602614403
v -1.0313477516 5.5844211578 4.3708791733
v -0.2152861357 5.8930068016 5.5767021179
v -0.2435353547 5.8980894089 5.6269240379
v -0.2037584186 5.8733119965 5.6555099487
v -1.3940159082 6.0565371513 5.8734612465
v -1.4303510189 6.0932016373 5.8022565842
v -1.4787974358 6.0466251373 5.8317079544
v -0.7258493900 5.9093427658 5.0184864998
v -0.7679712772 5.8876085281 4.9896316528
v -0.7625808120 5.9245252609 5.0234832764
v -1.2232086658 6.0960350037 5.3376402855
v -1.1748402119 6.1045408249 5.3172249794
v -1.2160730362 6.0590076447 5.2382044792
v -0.1846736521 5.8421607018 5.8462252617
v -0.1382106245 5.8237109184 5.7984638214
v -1.4331141710 6.0523505211 5.3398423195
v -1.3731794357 6.0798273087 5.3713788986
v -1.3513199091 6.0524373055 5.2667422295
v -2.4711706638 6.0734853745 6.1117725372
v -2.4511718750 6.0792245865 6.0590953827
v -2.4803776741 6.0810613632 6.0316867828
v -0.2945091724 5.8932876587 5.6799421310
v -0.3338322341 5.9038596153 5.7272629738
v -1.7291979790 6.0158457756 5.7695598602
v -1.6946976185 6.0374097824 5.7594003677
v -1.7415013313 6.0072960854 5.7040762901
v -0.7603656650 6.0477485657 5.9511575699
v -0.7850496769 6.0639338493 5.9237031937
v -0.8468265533 6.0686416626 5.9636774063
v -0.7418588400 5.8534750938 4.9012293816
v -0.7409179807 5.8315410614 4.8432869911
v -0.8071331978 5.8573503494 4.8793840408
v -0.6760175228 5.8483400345 4.8892774582
v -3.1894435883 5.8904623985 5.2404851913
v -3.1649961472 5.8631043434 5.2098035812
v -3.1953339577 5.8531713486 5.1915826797
v -0.3232084811 5.8949012756 5.2815489769
v -0.3010421097 5.9062185287 5.3321766853
v -0.2631946802 5.8749442101 5.2732844353
v -1.3852019310 5.9122548103 4.9527177811
v -1.3647468090 5.8990783691 4.9282550812
v -2.4207026958 5.7525763512 4.8571443558
v -2.3698639870 5.7574143410 4.8397092819
v -2.4032130241 5.7192711830 4.8018794060
v -2.3885672092 5.7683763504 4.8908863068
v -2.3284533024 5.7660083771 4.8865065575
v -2.2832710743 6.0594620705 5.8386287689
v -2.1546473503 6.0156373978 5.8807544708
v -2.2394790649 6.0462121964 5.8110337257
v -1.2637237310 5.9118456841 4.9685006142
v -1.3026356697 5.8948211670 4.9564895630
v -1.3057917356 5.9462375641 5.0392599106
v -0.4734383225 5.5360078812 4.4383506775
v 0.3717153966 4.7124133110 3.5381975174
v 0.3294650316 4.7692017555 3.5827784538
v 0.4076032043 4.7510910034 3.6039795876
v 0.4509841502 4.8753981590 3.8589134216
v 0.4109722972 4.9235496521 3.9173774719
v 0.5041137338 4.9071969986 3.9143395424
v 0.2811045945 4.9544487000 3.9074797630
v 0.2911371887 4.9857211113 3.9406805038
v 0.3306233287 4.9280757904 3.8925683498
v -0.8877956271 5.5902156830 4.4393439293
v -0.8069007993 5.6055946350 4.4544892311
v -0.7780707479 5.5594868660 4.3960423470
v -1.0723277330 5.2914142609 3.9357316494
v -1.0443683863 5.2743005753 3.9246857166
v -1.0675295591 5.2627339363 3.9227707386
v -0.6288018227 5.2894496918 3.9343545437
v -0.6344386339 5.3094072342 3.9907588959
v -0.5462007523 5.3674850464 4.1127390862
v -0.5851939917 5.3849473000 4.1332497597
v -0.4704095721 5.3951454163 4.1898202896
v -0.4165537953 5.2398996353 3.9399025440
v -0.4703661203 5.2234082222 3.8813936710
v -0.4932040572 5.2649135590 3.9305703640
v -0.8359173536 5.3081836700 3.9878685474
v -0.8300446868 5.2909808159 3.9190363884
v -0.1042908579 5.2642860413 4.1125988960
v -0.1039999872 5.2950477600 4.1659660339
v 0.3695566952 4.9171442986 3.8780157566
v 0.3701386750 4.9622287750 3.9498229027
v -1.0477511883 5.6010060310 4.4187726974
v -1.0523786545 5.6030054092 4.4566078186
v -0.9990522861 5.5987129211 4.4475631714
v -0.1552037746 5.1385436058 3.8461341858
v -0.0717406422 5.1402020454 3.8963942528
v -0.0977888107 5.0768618584 3.7693397999
v -0.3365077376 5.0302424431 3.5859460831
v -0.3668619990 5.0493378639 3.6260156631
v -0.3347246647 5.0702915192 3.6582226753
v -0.1625882834 5.2615485191 4.0701985359
v -0.1488559097 5.3069257736 4.1832971573
v 0.2552978396 4.7198472023 3.3979516029
v 0.2870842516 4.7192602158 3.4629793167
v 0.3119643331 4.6929874420 3.4457268715
v 0.0164286979 4.9056043625 3.5374279022
v 0.3482465148 4.8012127876 3.6374526024
v 0.3897908926 4.7920560837 3.6985137463
v 0.4308617115 4.7585725784 3.6584572792
v 1.9184546471 4.3555994034 4.0216646194
v 1.9686307907 4.3361253738 4.0270051956
v 0.1309877783 4.5072569847 3.0243651867
v 0.1888237894 4.4762625694 2.9916229248
v -0.2614000738 5.0263628960 3.6079487801
v -0.2128368020 4.9802408218 3.5405905247
v -0.3689320683 4.9288434982 3.3964052200
v -0.3280035257 4.9160642624 3.4181578159
v -0.3217278123 4.8837413788 3.3661890030
v -0.3863405883 4.9674792290 3.4739332199
v -1.1023541689 5.5931162834 4.4304952621
v -0.3886861205 5.0083479881 3.5385951996
v -0.3503778875 4.9796142578 3.5114459991
v -0.8630821109 4.6671433449 2.8653130531
v -0.8810414672 4.6903233528 2.9100215435
v -0.8218376637 4.7151308060 2.9397597313
v -0.4850399494 5.0271058083 3.5219483376
v -0.6761398315 4.8130378723 3.1537714005
v -0.6833764315 4.7894644737 3.0935504436
v -0.7356590629 4.8147144318 3.1270503998
v -1.0076940060 4.9989638329 3.3973340988
v -0.9944249392 4.9722561836 3.3259429932
v -1.0765058994 4.9958553314 3.3468251228
v -1.0909516811 5.5001649857 4.2434225082
v -1.0965914726 5.5051431656 4.2884960175
v -1.0432674885 5.4851980209 4.2652273178
v -0.9968219995 5.1659889221 3.6923503876
v -0.9948482513 5.1573290825 3.6511983871
v -1.0933640003 5.1535453796 3.6211628914
v 0.0696286634 4.9347996712 3.6326735020
v 0.1187215000 4.9081687927 3.6000959873
v 0.0450990871 4.9245276451 3.5836992264
v -1.0470016003 5.0900006294 3.5314006805
v -1.0184869766 5.1242852211 3.5469861031
v -0.9762858152 5.0991916656 3.5339317322
v -0.8932340145 5.0735464096 3.5523183346
v -0.9560080171 5.0467934608 3.5197381973
v -0.9313610792 5.1121215820 3.5607879162
v -0.9864480495 5.5023841858 4.3041210175
v -0.9743382931 5.4906558990 4.2633156776
v -1.0158513784 5.4873538017 4.2874298096
v -0.9240198135 5.1576995850 3.6880896091
v -0.8971369267 5.1721496582 3.7137820721
v -0.8484895229 5.1466093063 3.6693990231
v -0.4921635985 4.9820294380 3.4416489601
v -0.5653672218 4.9891090393 3.4528245926
v -1.6529952288 5.5825724602 4.3798508644
v -1.5441565514 5.5832366943 4.3772325516
v -1.4809775352 5.5715546608 4.3343172073
v -1.2058612108 5.4811768532 4.1606459618
v -1.1644694805 5.4556427002 4.1318907738
v -1.2477097511 5.4284982681 4.0656819344
v -1.0843338966 5.1277523041 3.5631670952
v -1.0125080347 5.3586754799 3.9594104290
v -1.0421795845 5.3686294556 3.9631936550
v -1.0085613728 5.3777165413 3.9874207973
v -0.9886043668 5.3432335854 3.9725744724
v -0.4260528684 4.9590129852 3.4140582085
v -0.3986112177 4.9043941498 3.3408353329
v -1.5091482401 5.2410287857 3.7621302605
v -1.5672794580 5.2613639832 3.7506246567
v -1.5069704056 5.2688984871 3.7985100746
v -1.1167317629 5.3087368011 3.9344527721
v -1.1447788477 5.2931599617 3.8995902538
v 0.3692443371 5.0344634056 4.0379099846
v 0.4322109818 5.0379891396 4.0986614227
v 0.4164416790 5.0025768280 4.0433511734
v -1.5084635019 5.7253365517 4.6351275444
v -1.5839320421 5.7525715828 4.6744437218
v -1.4966443777 5.7906446457 4.7490010262
v -1.0798366070 5.3396267891 3.9506766796
v -1.6467198133 5.3295655251 3.9057965279
v -1.4724160433 5.2979006767 3.8507511616
v 0.1139915735 5.0947575569 3.9734547138
v 0.1637110263 5.0485754013 3.9519572258
v 0.1192378402 5.0407047272 3.9149065018
v -1.7357723713 5.6011590958 4.4297313690
v -1.7741130590 5.5495972633 4.3590526581
v -1.8124096394 5.5943145752 4.4263830185
v -2.1641719341 5.6090202332 4.5426273346
v -2.1081562042 5.6249866486 4.5374636650
v -2.1198179722 5.5886397362 4.4441289902
v -0.5466157198 5.0456247330 3.5329422951
v -0.5955584049 5.0133037567 3.4731063843
v -1.2130906582 5.3061923981 3.8655121326
v -1.2460212708 5.3751611710 3.9687376022
v -1.0654437542 5.1711606979 3.6902554035
v -1.0395004749 5.1885962486 3.7157158852
v -0.9899949431 5.2218704224 3.7569830418
v -0.9418271184 5.1896829605 3.7333528996
v -0.4872525334 5.0627870560 3.5682883263
v -0.4204954505 5.0512099266 3.5876908302
v -0.7115391493 5.2179212570 3.8092281818
v -0.6454421282 5.2074642181 3.8026070595
v -0.6717367172 5.2068662643 3.7681341171
v -0.7691113949 5.5918226242 4.4272336960
v -0.6835866570 5.5739402771 4.4121894836
v -0.4770126343 5.1282043457 3.6996710300
v -0.5583149195 5.1142129898 3.6684894562
v -0.5225936174 5.1422739029 3.7216286659
v -0.5621173978 5.1649389267 3.7437534332
v -0.5767778754 5.1373033524 3.6776971817
v -1.1614050865 5.5418801308 4.3206357956
v -1.1620830297 5.5287432671 4.2791981697
v -1.2140257359 5.5653557777 4.3220548630
v -1.2723983526 5.2403798103 3.7418937683
v -1.2355083227 5.2363300323 3.7570869923
v -1.1993030310 5.2191824913 3.7088816166
v -0.7331116796 5.3997178078 4.0860953331
v -0.6909717321 5.3429827690 4.0500469208
v -0.7642094493 5.3544797897 4.0502185822
v -1.2523834705 5.1497249603 3.6254303455
v -1.2116904259 5.1397380829 3.5977029800
v -1.2980052233 5.1157426834 3.5616989136
v 3.3139986992 1.0927312374 10.9356908798
v 3.3714270592 1.0806815624 10.9125270844
v -0.7103583813 5.2739219666 3.8942210674
v -0.6853234172 5.2564320564 3.8759856224
v -0.7798106670 5.2636108398 3.8674569130
v -1.0461717844 5.2542414665 3.8447117805
v -1.0510303974 5.2553005219 3.8900456429
v -0.9696846604 5.2667622566 3.8851342201
v -1.6485594511 5.1976113319 3.6489143372
v -1.5718102455 5.2067656517 3.6571445465
v 3.4120819569 -0.5647941828 10.3946256638
v 3.4915695190 -0.6699243784 10.2845478058
v 3.4998087883 -0.4937048256 10.3514194489
v 3.6561684608 -1.2186276913 9.8951950073
v 3.7154862881 -1.2007503510 9.8499221802
v 3.2941865921 -1.3581005335 10.1543025970
v 3.1445012093 -1.4392821789 10.1911106110
v 3.6711077690 -1.3183054924 9.8064947128
v 3.5556573868 -1.4164621830 9.8708782196
v 3.6754775047 -1.4092016220 9.7573919296
v 2.7257747650 -0.5820325613 10.8432893753
v 2.7112984657 -0.5336309671 10.8617801666
v 2.6556870937 -0.5792439580 10.8742456436
v 3.4420340061 -1.3052082062 10.0757532120
v 3.3762717247 -1.3111265898 10.1257638931
v 3.3681259155 -1.3630869389 10.1008205414
v 2.3371262550 -1.6004264355 10.5633420944
v 2.2808852196 -1.5966168642 10.6122131348
v 2.2395427227 -1.6580970287 10.5823097229
v 1.7683391571 -1.7789676189 10.7765178680
v 1.7318413258 -1.8451499939 10.7613248825
v 1.7970721722 -1.8110983372 10.7453298569
v 2.8057270050 -3.3996553421 8.9718923569
v 2.8345959187 -3.2595031261 9.1008739471
v 2.6866784096 -3.3757724762 9.0960683823
v 1.4454418421 -2.4021799564 10.3567686081
v 1.3891453743 -2.4730618000 10.3514318466
v 1.4706798792 -2.4648008347 10.3441867828
v 1.6360176802 -0.8973647952 11.2625045776
v 1.5939683914 -0.9004052281 11.2704086304
v 1.5709671974 -0.9632711411 11.2575321198
v 2.6730542183 -0.9404802918 10.7684631348
v 2.7367463112 -0.9218288064 10.7381887436
v 2.7373356819 -0.8393186331 10.7570981979
v 2.6062803268 -1.2251312733 10.6475906372
v 2.5339474678 -1.2287204266 10.6986293793
v 2.5291817188 -1.2757704258 10.6537513733
v 1.0658615828 -1.3195666075 11.3290166855
v 0.9631320834 -1.3361266851 11.3538684845
v 1.0263345242 -1.4336502552 11.2944011688
v 2.5738892555 -2.4336466789 9.9740810394
v 2.5507683754 -2.4269034863 10.0030212402
v 2.5373804569 -2.4701275826 9.9980983734
v 2.6431362629 -1.3164258003 10.5591964722
v 2.3535599709 -1.8276021481 10.4341506958
v 2.4174940586 -1.8355107307 10.4167118073
v 2.4733610153 -1.7413730621 10.4307565689
v 0.8228331208 -1.3151612282 11.4120063782
v 0.7515696883 -1.3467211723 11.4109249115
v 0.9114524126 -1.3651067019 11.3645620346
v 2.4260268211 -3.0565924644 9.5837650299
v 2.4182562828 -3.1336374283 9.5207767487
v 1.3272886276 -4.2094063759 9.2883844376
v 1.3819938898 -4.2410807610 9.2301578522
v 1.4309452772 -4.1548342705 9.2972393036
v 2.1874208450 -3.2115182877 9.6450309753
v 2.2026844025 -3.2383778095 9.6191539764
v 2.2312223911 -3.2009582520 9.6014375687
v 2.2455444336 -2.6703729630 9.9894657135
v 2.3079335690 -2.6896193027 9.9447488785
v 2.3093931675 -2.6078824997 9.9946308136
v 5.5119271278 -0.5827828646 7.3046121597
v 5.5410690308 -0.4411637783 7.3089885712
v 5.4816541672 -0.5707889199 7.4176239967
v 4.1817402840 -1.1577148438 9.4455690384
v 4.2096958160 -1.1913321018 9.3833541870
v 5.1079955101 -0.7632273436 8.3280525208
v 5.0764789581 -0.7974845171 8.3694038391
v 5.0924849510 -0.8097519279 8.3055324554
v 5.3188838959 -0.9423267245 7.6457033157
v 5.3081741333 -0.9580760598 7.6888561249
v 5.3114228249 -1.0152227879 7.6094284058
v 4.6153874397 -1.3245905638 8.7602777481
v 4.6067404747 -1.2560654879 8.8171262741
v 4.5550332069 -1.2914248705 8.8696193695
v 5.5077319145 -0.7674745917 7.0067806244
v 5.5253949165 -0.7261932492 6.9547491074
v 5.5102686882 -0.7114607692 7.0961904526
v 5.1684908867 -0.4038597345 8.3958616257
v 5.1718664169 -0.5138565302 8.3376245499
v 5.2023301125 -0.4626113176 8.3040666580
v 5.6596055031 -0.1448488981 6.8768024445
v 5.6487641335 -0.2124456912 6.8413195610
v 5.6543440819 -0.2494203746 6.7724485397
v 5.5496215820 -0.1194258332 7.5662384033
v 5.5324373245 -0.1853394210 7.6055231094
v 5.5244235992 -0.2140702754 7.5606718063
v 5.1375827789 -0.6251049638 8.3308944702
v 4.9958000183 -1.8233513832 7.4401764870
v 5.0491242409 -1.6821678877 7.4869351387
v 4.9404840469 -1.8630189896 7.5423316956
v 5.0279760361 -0.3046979904 8.7106704712
v 5.0533857346 -0.2361723483 8.7230415344
v 5.1086282730 -0.2684457898 8.6702146530
v 5.1061434746 -0.2330309451 8.6918725967
v 5.0811014175 -0.2591401637 8.7000083923
v 3.7355406284 -2.4206693172 8.9456520081
v 3.6987037659 -2.5442204475 8.8650531769
v 3.9310259819 -2.1016232967 9.0132446289
v 3.9281964302 -2.1700961590 8.9528789520
v 3.9847826958 -2.1017637253 8.9730148315
v 4.2970638275 -2.5022790432 8.1131496429
v 4.2010269165 -2.6495518684 8.0849895477
v 4.3085136414 -2.6044733524 7.9688744545
v 4.4811515808 -1.8853857517 8.5189809799
v 4.4299445152 -1.9839732647 8.4980220795
v 4.5641617775 -2.1083865166 8.1490430832
v 4.5819807053 -2.0162889957 8.2117433548
v 4.5432019234 -2.0533881187 8.2296123505
v 4.4623908997 -2.0533051491 8.3649597168
v 4.4478015900 -2.1163904667 8.3280334473
v 4.7193651199 -1.2117441893 8.6842107773
v 4.7612223625 -1.2658821344 8.5889291763
v 4.7858242989 -1.2173062563 8.5684127808
v 4.6923942566 -1.7001004219 8.3909626007
v 4.6841692924 -1.7290540934 8.4185647964
v 4.6766204834 -1.7618508339 8.3825893402
v 4.6699666977 -1.6858118773 8.4604339600
v 4.6624436378 -1.7397094965 8.4525928497
v 5.0843133926 -0.6605610847 8.4279708862
v 5.1017298698 -0.5681366920 8.4630508423
v 5.0422487259 -0.6208452582 8.5272397995
v 5.3580160141 -0.8463001251 7.6332888603
v 5.3813147545 -0.8930909038 7.4934105873
v 5.4098310471 -0.7693754435 7.5440568924
v 4.8603320122 -1.8044945002 7.8454203606
v 4.7780523300 -1.8603500128 7.9752178192
v 4.8092918396 -1.8569842577 7.9013056755
v 4.3819489479 -2.2193584442 8.3316392899
v 4.4296069145 -2.1846075058 8.2683124542
v 5.2117419243 -1.6353530884 6.8824038506
v 5.2057480812 -1.5937131643 6.9890999794
v 5.1673340797 -1.7017701864 6.9617900848
v 4.9913001060 -1.6362816095 7.6944260597
v 5.0378293991 -1.5558906794 7.6925983429
v 5.0172057152 -1.5276530981 7.7679252625
v 4.4065804482 -2.4424183369 7.9908380508
v 4.4723911285 -2.3545479774 7.9792947769
v 4.3804144859 -2.4161570072 8.0797166824
v 5.0668387413 -2.0151197910 6.7130327225
v 5.0966067314 -1.9656591415 6.7345514297
v 5.0737867355 -1.9864531755 6.8011264801
v 4.1697921753 -1.3038178682 9.3412494659
v 4.0714774132 -1.5784914494 9.2703294754
v 4.1274347305 -1.5830520391 9.2140731812
v 4.0698933601 -1.6559534073 9.2072420120
v 3.9754061699 -1.6684732437 9.2921400070
v 3.9469087124 -1.7537367344 9.2581949234
v 3.7833244801 -1.7735199928 9.4277172089
v 3.7893006802 -1.8402869701 9.3655700684
v 3.8722259998 -1.8469671011 9.2687559128
v 3.6729729176 -3.2392387390 8.0934991837
v 3.6190991402 -3.2725234032 8.1272592545
v 3.6250021458 -3.3072192669 8.0661907196
v 1.2803556919 -2.3123197556 10.5593862534
v 1.2471659184 -2.2886276245 10.6038799286
v 1.2094404697 -2.3895623684 10.5349168777
v 4.4642257690 -2.3281550407 8.0414686203
v 3.4908576012 -2.5954189301 9.0616397858
v 3.5287659168 -2.5189692974 9.0964994431
v 3.4365825653 -2.5434958935 9.1648778915
v 3.4999866486 -2.1530363560 9.3864059448
v 3.5360074043 -2.1362345219 9.3720903397
v 3.5402555466 -2.7202470303 8.9253911972
v 3.5714812279 -2.6974525452 8.9175148010
v 3.5679202080 -2.6834952831 8.9518985748
v 3.5060255527 -2.7251391411 8.9531526566
v 3.5367007256 -2.7008402348 8.9703006744
v 2.4720082283 -3.2120585442 9.4339485168
v 2.4378619194 -3.2538042068 9.4374465942
v 3.2354769707 -3.0857436657 8.9008865356
v 3.2509567738 -3.1104428768 8.8592300415
v 3.3018710613 -3.0509283543 8.8519191742
v 2.7129533291 -3.2508120537 9.2050600052
v 2.7577908039 -3.2863762379 9.1379203796
v 2.8015289307 -3.2052888870 9.1911411285
v 2.3823356628 -3.3295464516 9.3710908890
v 2.4408593178 -3.3255326748 9.3285436630
v 1.6953361034 -2.4764115810 10.2904472351
v 1.6804786921 -2.4339668751 10.3183364868
v 1.6380733252 -2.4817199707 10.3037929535
v 1.9608287811 -2.8232934475 10.0206050873
v 1.8909306526 -2.7821815014 10.0630254745
v 1.8874559402 -2.8569557667 10.0416707993
v 2.3297560215 -3.2301874161 9.5104160309
v 2.3566508293 -3.1775715351 9.5204048157
v 2.2792410851 -3.2121722698 9.5533609390
v 2.2333414555 -3.1398909092 9.6387472153
v 2.1225290298 -3.1715302467 9.7052097321
v 1.9104864597 -3.6164722443 9.5522050858
v 1.9337713718 -3.5811352730 9.5592060089
v 1.8965256214 -3.6010704041 9.5941467285
v 2.1619865894 -3.2653977871 9.6541271210
v 2.1358854771 -3.2979226112 9.6596975327
v 2.1692047119 -3.2974052429 9.6323566437
v 1.3111928701 -3.2140445709 10.0874452591
v 1.3523105383 -3.1887245178 10.0775432587
v 1.2610830069 -3.1328845024 10.1329936981
v 2.2924997807 -3.3564686775 9.4175558090
v 2.3854961395 -3.4273886681 9.2827615738
v 2.5002098083 -3.3855829239 9.2523412704
v 2.5011577606 -3.3361709118 9.2834739685
v 2.2365980148 -2.9748971462 9.7933540344
v 2.2105908394 -2.9332337379 9.8289699554
v 2.1635572910 -2.9702956676 9.8193206787
v 2.6235716343 -3.1314976215 9.4160871506
v 2.6928157806 -3.0748844147 9.4152965546
v 2.7046017647 -3.5512788296 8.9130764008
v 2.6322112083 -3.5490703583 8.9852380753
v 2.6130180359 -3.6098313332 8.9343566895
v 2.6256999969 -3.3682971001 9.1580839157
v 2.8438472748 -3.4827508926 8.8664436340
v 2.8440132141 -3.4368777275 8.9155368805
v 2.7881715298 -3.4616558552 8.9313087463
v 1.6048362255 -3.9326488972 9.4550800323
v 1.6023850441 -3.8667256832 9.5393686295
v 1.5408179760 -3.9114184380 9.5406684875
v 2.1677184105 -3.4753060341 9.4312305450
v 2.1361608505 -3.5369238853 9.4142293930
v 1.6162717342 -3.2735252380 9.9538831711
v 1.6473571062 -3.2105998993 9.9731273651
v 1.5591107607 -3.2315769196 10.0028419495
v 2.3046622276 -3.8792831898 8.9548492432
v 2.3349168301 -3.8576390743 8.9630498886
v 2.2917323112 -3.8509407043 8.9970664978
v 2.3671879768 -3.8123984337 8.9607715607
v 2.3633975983 -3.8354516029 8.9363899231
v 2.2102670670 -3.9140529633 8.9633731842
v 2.1602249146 -3.8787035942 9.0600070953
v 1.5530134439 -4.0390830040 9.3685712814
v 1.5749005079 -4.0876417160 9.3032989502
v 1.7290275097 -3.9422898293 9.3609542847
v 2.0609321594 -3.9281911850 9.0997905731
v 2.0199444294 -4.0008735657 9.0593605042
v 3.9599862099 -2.9424691200 8.1039152145
v 3.9238119125 -2.9243061543 8.1635484695
v 3.9342617989 -2.9859266281 8.0728282928
v 4.3146538734 -3.2095239162 6.9554781914
v 4.3176374435 -3.1714496613 6.9959340096
v 4.2771453857 -3.1920928955 7.0086102486
v 3.8455548286 -3.4074127674 7.5867910385
v 3.9680991173 -3.2844204903 7.5280523300
v 3.5834171772 -3.1145095825 8.4523277283
v 3.6179070473 -3.1318950653 8.4177799225
v 3.6125471592 -3.1041567326 8.4450340271
v 3.8103508949 -3.0911452770 8.0918054581
v 3.8288276196 -3.1291451454 7.9985666275
v 3.8559401035 -3.0573158264 8.0513629913
v 3.5588068962 -3.9613094330 7.1131091118
v 3.5065932274 -4.0346741676 7.0681710243
v 3.5769705772 -4.0080804825 7.0409855843
v 3.5594780445 -2.8066842556 8.7793893814
v 3.5578184128 -2.8659775257 8.7222518921
v 3.6253802776 -2.8393640518 8.6409349442
v 3.7922317982 -2.7131369114 8.6298389435
v 3.7311196327 -3.1801819801 8.1582946777
v 3.6960725784 -3.2056865692 8.1391630173
v 3.7333626747 -3.1879777908 8.1142911911
v 5.1789054871 -1.8623578548 6.3762140274
v 5.1610903740 -1.9263164997 6.3401269913
v 5.1865544319 -1.8877164125 6.2939810753
v 3.0389432907 -4.1313438416 7.7405500412
v 2.9982748032 -4.1483821869 7.7628107071
v 2.9887056351 -4.1834158897 7.7089943886
v 5.0016746521 -2.3296720982 6.1939978600
v 4.9448137283 -2.4354324341 6.2691564560
v 4.9895367622 -2.3766310215 6.0648493767
v 3.6357703209 -3.5465731621 7.7522392273
v 3.6110758781 -3.5429544449 7.7760372162
v 3.5976316929 -3.5809683800 7.7562322617
v 3.3163995743 -3.7751016617 7.8972930908
v 3.3104186058 -3.7308700085 7.9601473808
v 3.9052474499 -3.0177648067 8.0443611145
v 3.8812699318 -3.0077223778 8.1058387756
v 3.5105226040 -2.9527289867 8.7048358917
v 3.5241632462 -2.9991865158 8.6542558670
v 3.5439333916 -2.9925596714 8.6071538925
v 4.3299331665 -2.7571573257 7.6945710182
v 4.3070988655 -2.7300591469 7.7723479271
v 4.2723484039 -2.7965471745 7.7210659981
v 3.5626285076 -3.6522843838 7.7614512444
v 3.5330207348 -3.7088477612 7.7641744614
v 3.5549688339 -3.6996927261 7.7297792435
v 3.7314231396 -3.3146748543 7.9046931267
v 3.6802191734 -3.2854101658 8.0230712891
v 3.6327557564 -3.4047060013 7.9339051247
v 3.5101666451 -3.4316382408 8.1004371643
v 3.4684193134 -3.4319300652 8.1616325378
v 3.4540376663 -3.4810943604 8.1408367157
v 3.3760867119 -3.5212364197 8.2213935852
v 3.3401288986 -3.5434820652 8.2170248032
v 3.3748667240 -3.5538606644 8.1897802353
v 3.3890428543 -3.5629901886 8.1434602737
v 3.4246599674 -3.5262351036 8.1385459900
v 3.4049375057 -3.5320692062 8.1894912720
v 3.3211154938 -3.5724797249 8.1841487885
v 1.1464391947 -5.0644249916 8.3005294800
v 1.0407211781 -5.1331291199 8.2801322937
v 1.2072703838 -5.0822210312 8.1711072922
v 3.3040924072 -3.6897122860 8.0226173401
v 3.4524064064 -3.7356126308 7.7710738182
v 3.4684619904 -3.7032876015 7.8015613556
v 3.4304916859 -3.7193036079 7.8089981079
v 4.4618611336 -3.2380480766 6.0201802254
v 4.4587774277 -3.2563307285 6.0795812607
v 4.4291024208 -3.2847516537 6.0300869942
v 3.6069252491 -3.1508014202 8.3849334717
v 3.5821859837 -3.1575412750 8.4059276581
v 3.5689270496 -3.1831822395 8.3567972183
v 2.8466207981 -4.3850560188 7.4953608513
v 2.9116449356 -4.3248524666 7.5222964287
v 2.9084601402 -4.2825336456 7.6003923416
v 2.4925901890 -3.8073852062 8.7972536087
v 2.3895528316 -3.8395423889 8.8632888794
v 2.4425711632 -3.8932240009 8.7408494949
v 2.3697941303 -3.9823498726 8.7038459778
v 2.4266891479 -3.9571855068 8.6750860214
v 2.3502299786 -4.2048697472 8.4394893646
v 2.3908233643 -4.1206121445 8.4985122681
v 2.3400571346 -4.1788864136 8.5004844666
v 3.1004166603 -3.8409686089 8.0740699768
v 0.1469217539 -4.6339530945 9.5131683350
v 0.1513022184 -4.5934591293 9.5705871582
v 0.1071631014 -4.6030035019 9.5946321487
v 0.1487965584 -4.5522642136 9.6252307892
v 0.1003852263 -4.5403671265 9.6529903412
v 0.0742884427 -4.5653181076 9.6418132782
v 1.6781790257 -4.1481318474 9.1582660675
v 1.6388051510 -4.1893076897 9.1419134140
v 1.6365783215 -4.2107529640 9.1075248718
v 1.7146627903 -4.5828762054 8.4748048782
v 1.5589689016 -4.6022605896 8.5941848755
v 1.6038011312 -4.6680145264 8.4438648224
v 2.7694020271 -4.0791010857 8.1560220718
v 2.7183518410 -4.1778731346 8.0578727722
v 1.6488455534 -5.2040677071 7.4666881561
v 1.6261606216 -5.1917304993 7.5210313797
v 1.5868685246 -5.2412528992 7.4542589188
v 2.6922512054 -4.5119051933 7.5122199059
v 2.7708549500 -4.4463381767 7.4946594238
v 2.7567398548 -4.4276409149 7.5719695091
v 2.0560655594 -1.3566021919 10.8740520477
v 2.1186456680 -1.3703933954 10.8399448395
v 2.1108517647 -1.3195143938 10.8803892136
v 1.1024944782 -0.9627223015 11.4278240204
v 1.1474553347 -0.8677768111 11.4440212250
v 1.0241355896 -0.8683235049 11.4783143997
v 0.8856304884 -1.1226410866 11.4326562881
v 0.8985890150 -1.1647349596 11.4224720001
v 0.9544943571 -1.1678152084 11.4016866684
v 1.6426579952 -0.3488859534 11.4488630295
v 1.6459530592 -0.2790515423 11.4666442871
v 1.5974127054 -0.3946634829 11.4539299011
v 1.2256937027 -0.7758532166 11.4482631683
v 1.1833996773 -0.7234420776 11.4755182266
v 1.1076314449 -0.7266970873 11.4907941818
v 1.0170741081 -2.5647013187 10.4728603363
v 0.9211226702 -2.5995836258 10.5093183517
v 1.0016937256 -2.6133577824 10.4457721710
v 0.4748582840 -0.4753906131 11.6553659439
v 0.4010351896 -0.4445222616 11.6734972000
v 1.4391696453 -0.8460242748 11.3525485992
v 1.1561954021 -1.4327996969 11.2485466003
v 1.1007590294 -1.4398037195 11.2579631805
v 1.1055208445 -1.4705069065 11.2440490723
v 1.1143827438 -1.5078756809 11.2360763550
v 1.1588808298 -1.4859477282 11.2294960022
v 1.5860055685 -1.1697803736 11.1836061478
v 1.5308660269 -1.1416685581 11.2259187698
v 1.4998729229 -1.2181179523 11.2055034637
v 1.9650394917 -1.3120548725 10.9261474609
v 1.9931008816 -1.2562947273 10.9378099442
v 2.1658904552 -0.4657096267 11.2256336212
v 2.2146956921 -0.5138943195 11.1766023636
v 2.2205233574 -0.4136235714 11.2259559631
v 1.6936588287 -0.9246313572 11.2248029709
v 1.7621276379 -0.8766953945 11.2095546722
v 1.7062664032 -0.8634693623 11.2432012558
v 1.4019137621 -0.9632027149 11.3220329285
v 1.8422179222 -0.9498823881 11.1426563263
v 1.8423541784 -0.8730622530 11.1750106812
v 1.8012988567 -0.9137545824 11.1775016785
v 1.7933729887 -0.7903212905 11.2403841019
v 1.9110751152 -0.8377323151 11.1687011719
v 0.6750065088 -1.9383409023 11.1703901291
v 0.6071446538 -1.9756658077 11.1825361252
v 0.6469246745 -2.0280580521 11.1558694839
v 0.8274335265 -1.5595613718 11.3228969574
v 0.8279958963 -1.5236691236 11.3437814713
v 0.7480562925 -1.5494232178 11.3462123871
v 1.6524512768 -1.5063974857 10.9844617844
v 1.6854084730 -1.4708268642 10.9859075546
v 1.6595293283 -1.4191204309 11.0339450836
v 1.5518835783 -1.7878816128 10.8799123764
v 1.5432919264 -1.7251492739 10.9275436401
v 1.4946513176 -1.8014259338 10.9006481171
v 0.5727640986 0.0550125279 11.7415056229
v 1.1340765953 -2.4530215263 10.5188302994
v 1.1679567099 -2.4770860672 10.4722347260
v 0.2911076546 -0.2649732530 11.6947908401
v 0.3421836197 -0.7338280678 11.6200962067
v 0.3007619977 -0.7475785017 11.6205568314
v 0.3223734498 -0.7915124893 11.5955448151
v -0.1049802974 -1.2405748367 11.5430469513
v -0.0711967051 -1.1848475933 11.5502243042
v 0.7286981344 -1.2767757177 11.4408454895
v 0.6976168156 -1.2184746265 11.4672584534
v 0.6504942179 -1.2683757544 11.4648990631
v 0.7478254437 -1.1041918993 11.4780673981
v 0.6420528889 -1.0752164125 11.5018472672
v 0.6157295704 -1.1584719419 11.4917459488
v -0.1826908886 -1.6666806936 11.4508228302
v -0.2486206889 -1.6688526869 11.4638357162
v -0.2930285037 -1.7199506760 11.4406776428
v 1.2169605494 -1.7741031647 11.0699224472
v 1.1715847254 -1.8516358137 11.0582580566
v 1.2320064306 -1.8645976782 11.0007438660
v 0.5803632140 -1.3670221567 11.4119997025
v 0.5015122294 -1.2970718145 11.4472208023
v 0.4753114879 -1.3535138369 11.4297914505
v 0.2881187201 -0.7133841515 11.6322498322
v 0.2979865372 -0.6558463573 11.6301069260
v 0.2406205237 -0.7549986839 11.6170167923
v 2.0339455605 -2.5084202290 10.2037391663
v 2.1075739861 -2.4621541500 10.1875591278
v 1.9675669670 -2.4430420399 10.2531900406
v 0.3684343994 -1.0052752495 11.5506515503
v 0.3164273500 -0.9831589460 11.5564928055
v 0.3108644485 -1.0632104874 11.5305671692
v 0.4594050944 -0.9760133624 11.5520963669
v 0.4694184065 -0.9379392862 11.5626125336
v 0.4208330214 -0.9255943894 11.5726261139
v 0.2404673398 -2.0958342552 11.2699317932
v 0.2824519277 -2.1459231377 11.2392616272
v 0.3191444278 -2.1175112724 11.2509946823
v 0.3217267394 -2.1852293015 11.2023811340
v 0.3646018505 -2.1528282166 11.2149248123
v 0.0243189745 -0.7718368173 11.6204805374
v -0.0430106036 -0.8208330274 11.6173715591
v -0.0441390686 -0.8645288348 11.6021232605
v 1.4469946623 -1.5069582462 11.0957221985
v 1.5175249577 -1.4210529327 11.1186208725
v 1.4131997824 -1.3733662367 11.1721343994
v 2.0097804070 -1.7432286739 10.6752548218
v 2.0436561108 -1.6812962294 10.6950588226
v 1.9703378677 -1.7010244131 10.7359409332
v 0.1776089519 -2.1299414635 11.2730751038
v 0.6545735002 -1.3217314482 11.4387826920
v 0.4890436232 -1.1998429298 11.4846210480
v 0.5500526428 -1.0587013960 11.5114803314
v 1.6728682518 -1.2881900072 11.0805425644
v 1.7570071220 -1.2731862068 11.0431604385
v 1.7615535259 -1.2145155668 11.0691471100
v 1.2487881184 -1.9304879904 10.9493989944
v 1.2935402393 -1.9172878265 10.9465799332
v 1.3215821981 -1.8587492704 10.9633131027
v -0.2521837056 -1.0802197456 11.6030559540
v 0.7480199337 -1.1759390831 11.4678649902
v 0.7790048122 -1.2347737551 11.4405374527
v 1.1590151787 -2.5600171089 10.3704233170
v 1.1254383326 -2.5901150703 10.3662328720
v 1.1379358768 -2.6159300804 10.3469562531
v 0.7255145311 -2.7466154099 10.4844455719
v 0.7723406553 -2.7559194565 10.4522819519
v 0.7865183949 -2.7295362949 10.4769535065
v 0.6149502993 -0.9702734947 11.5307388306
v 0.7557421327 -0.8994096518 11.5287971497
v 0.7205325365 -0.8549571633 11.5545711517
v 0.6785616875 -0.8628667593 11.5545654297
v 0.8983296156 -1.7501394749 11.2154073715
v 0.8814423084 -1.8119807243 11.1699333191
v 0.9851039052 -1.7864085436 11.1500883102
v 0.5661829710 -1.2216860056 11.4822034836
v 0.5750828981 -1.2768480778 11.4557857513
v 1.2141945362 -2.4975237846 10.3817882538
v 1.2294101715 -2.4704570770 10.4073066711
v 1.3946626186 -2.3186695576 10.4959335327
v 1.3528259993 -2.3301615715 10.4991836548
v -0.0577823855 -1.8671009541 11.3966999054
v 0.0286786370 -1.9357669353 11.3708286285
v 0.0601704493 -1.8144471645 11.4045228958
v 0.4096339047 -3.0946002007 10.2853822708
v 0.3804105222 -3.0888290405 10.3158588409
v 0.3436178863 -3.1571748257 10.2637424469
v 0.6090142727 -2.9949512482 10.2809658051
v 0.6601837277 -3.0415585041 10.2624835968
v 0.7118415833 -2.9467287064 10.2882909775
v 0.1068078727 -2.3613665104 11.1558504105
v -0.0314471908 -2.3783802986 11.1725893021
v 0.0054251738 -2.4666590691 11.1163158417
v 2.6734490395 -1.7516317368 10.3250465393
v 2.6315364838 -1.7972122431 10.3171730042
v 2.7107069492 -1.8502327204 10.2492561340
v 1.9559888840 -1.7353060246 10.7197999954
v 1.9381334782 -1.7775142193 10.6832160950
v 2.3222026825 -2.3269667625 10.1488246918
v 2.3152306080 -2.2875411510 10.1909065247
v 2.2441067696 -2.3727037907 10.1708927155
v 2.4762392044 -2.7079291344 9.8218955994
v 2.5292477608 -2.7522377968 9.7723846436
v 2.5319931507 -2.6935784817 9.8188076019
v 2.2225391865 -3.2774195671 9.5490531921
v 2.2590663433 -3.2920978069 9.5064640045
v 1.6246416569 -2.3321375847 10.3658771515
v 1.6783065796 -2.3283383846 10.3563842773
v 1.5904083252 -2.2957839966 10.3888521194
v 2.2646560669 -3.0005948544 9.7431402206
v 2.2880380154 -2.9665644169 9.7806262970
v 1.0397561789 -3.3319590092 10.1072368622
v 0.9415598512 -3.3242316246 10.1323003769
v 0.9839441776 -3.3737542629 10.0960674286
v 1.0099999905 -2.9983415604 10.2274913788
v 1.0486228466 -2.9882204533 10.2254457474
v 0.3371217847 -3.1143770218 10.3225107193
v 0.2864875793 -3.1697072983 10.2910842896
v 0.3199461401 -3.2789230347 10.2333431244
v 0.2946361601 -3.3233096600 10.2229614258
v 0.3663571775 -3.3412384987 10.2122879028
v 1.0674283504 -3.3644590378 10.0692968369
v -0.2993783951 -3.4535236359 10.3942098618
v -0.3208661377 -3.4095420837 10.4473533630
v -0.3442084789 -3.4740457535 10.4060001373
v -0.3239097297 -3.2209663391 10.6400251389
v -0.3527906239 -3.2189078331 10.6511220932
v -0.3223073483 -3.2726342678 10.5840892792
v -0.4918176532 -0.8020624518 11.6643733978
v 0.0014103592 -0.5931392908 11.6771917343
v -0.0696929917 -0.5526273847 11.6752424240
v -0.1168032512 -0.6192549467 11.6735744476
v -1.0902919769 -1.0498154163 11.6333255768
v -1.1982939243 -1.0542167425 11.6130237579
v -1.1580135822 -1.1360633373 11.5931529999
v -0.4409908354 -0.5242227316 11.7010612488
v -0.1357245743 -1.7204744816 11.4364185333
v -0.0877448246 -1.6267400980 11.4585504532
v -0.3071490824 -1.0232837200 11.6048879623
v -0.4212200046 -1.0309314728 11.6070470810
v -0.3516225517 -1.1105427742 11.5832777023
v -0.4130579531 -2.1805868149 11.3217277527
v -0.4325376451 -2.0950717926 11.3388805389
v -0.4804027677 -2.2050647736 11.3021488190
v -0.1526930928 -1.2895363569 11.5236244202
v -0.0722095296 -1.3633813858 11.5033302307
v -0.4946910143 -1.2640693188 11.5710659027
v -0.4429906607 -1.2321949005 11.5869503021
v -0.5405911803 -1.2129974365 11.5834140778
v -0.3572970927 -0.7093467712 11.6631307602
v -0.2587978840 -0.7063719034 11.6467771530
v -0.2173831761 -0.5821763277 11.6693620682
v 0.4179716408 -1.3677816391 11.4460468292
v 0.3982834518 -1.4186599255 11.4201841354
v 0.0035032437 -2.0380063057 11.3401985168
v 0.8384357691 -1.7820937634 11.2182617188
v 0.7509496212 -1.8283023834 11.2039737701
v -0.0228528772 -1.5556353331 11.4787178040
v -0.0003111191 -1.6296277046 11.4497022629
v 0.0973985940 -1.5630388260 11.4490661621
v -0.5642004609 -1.7654495239 11.4232711792
v -0.4920630455 -1.8514285088 11.4013385773
v -0.4555764496 -1.7232701778 11.4369506836
v -0.5523322225 -1.8463983536 11.4067754745
v -0.5339664817 -1.9262388945 11.3817081451
v -0.6556630731 -1.4675700665 11.5159072876
v -0.6584085822 -1.5050425529 11.5047988892
v -0.5986914635 -1.4892884493 11.4938974380
v 0.0923764184 -1.2784631252 11.5010576248
v 0.1994826198 -1.3260219097 11.4723339081
v 0.2318611741 -1.2599989176 11.4947338104
v -1.5321033001 -0.5207260847 11.6312437057
v -1.3947324753 -0.6510458589 11.6401901245
v -1.4217919111 -0.3879905939 11.6668767929
v -0.8129045963 -1.0868541002 11.6323146820
v -0.9553737640 -1.0214517117 11.6441192627
v -1.0199939013 -1.0214592218 11.6382589340
v -1.1976969242 -0.9799727201 11.6407222748
v -1.1612527370 -0.9366956949 11.6538534164
v -1.2406889200 -0.8896267414 11.6439695358
v -1.4701491594 -0.7900443673 11.6361265182
v -1.4312753677 -0.7400825024 11.6444416046
v -1.4826036692 -0.7453204989 11.6480522156
v -1.8383934498 -0.2281047404 11.6439504623
v -1.7573171854 -0.2549759448 11.6471586227
v -1.7273521423 -0.1390165687 11.6564264297
v -0.4256032109 -2.4860787392 11.2216424942
v -0.4203024507 -2.5303745270 11.2159614563
v -0.3481055200 -2.5090892315 11.2001399994
v -0.8660697341 -1.3366380930 11.5475025177
v -0.8566364050 -1.4332305193 11.5232162476
v -0.7815530896 -1.3364425898 11.5484571457
v -0.7640779018 -1.3884589672 11.5385875702
v -1.3850834370 -1.6511809826 11.4447011948
v -1.4731855392 -1.6301943064 11.4337568283
v -1.3329080343 -1.7784703970 11.4252796173
v -1.2855145931 -1.6906887293 11.4470682144
v -1.3424459696 -1.6217967272 11.4558181763
v -1.6488445997 -1.5847580433 11.4373359680
v -1.6307851076 -1.5084486008 11.4258937836
v -1.6835789680 -1.5161452293 11.4108304977
v -1.4751030207 -1.3736119270 11.4662704468
v -1.3974742889 -1.3070139885 11.5074071884
v -1.3922487497 -1.2195767164 11.5377311707
v 0.5227571726 -2.0187106133 11.2112379074
v 0.5571227074 -1.9993438721 11.2058067322
v 0.4952650666 -1.9515299797 11.2380590439
v -1.2051321268 -2.5546903610 11.2162380219
v -1.1125705242 -2.5420434475 11.2240276337
v -1.1950912476 -2.5117497444 11.2325353622
v 0.1441921890 -1.7244023085 11.4015426636
v 0.0598742254 -1.6795109510 11.4333686829
v 0.0952477157 -1.7780661583 11.3984432220
v 0.7294077873 -2.7893762589 10.4429063797
v 0.6724486351 -2.8013510704 10.4748287201
v 0.7131487727 -2.6933493614 10.5574407578
v 0.7454053164 -2.6872229576 10.5559720993
v 0.7241510749 -2.6558516026 10.6039829254
v -0.2848849297 -2.1473417282 11.3263578415
v -0.2521605194 -2.1870222092 11.3019704819
v -0.2001685798 -2.1417355537 11.3141012192
v 0.0813508630 -2.6599483490 10.9633283615
v 0.0764087588 -2.7268478870 10.8989915848
v 0.1915841550 -2.6670584679 10.8968563080
v -0.3914105892 -2.2419502735 11.2828111649
v -0.3912019134 -2.2821946144 11.2611808777
v -0.2870740294 -2.2460439205 11.2712898254
v -0.3496315479 -2.4387359619 11.2105836868
v -0.5080236197 -2.1103384495 11.3282289505
v -0.5433337688 -2.0535655022 11.3456325531
v -0.5865597725 -2.1712734699 11.3231458664
v 0.2453167737 -3.3530154228 10.2095470428
v 0.2860012949 -3.4130320549 10.1857948303
v -1.7012965679 -3.0165700912 10.9250717163
v -1.6418640614 -3.0652661324 10.9338264465
v -1.6546856165 -3.0243735313 10.9631099701
v -0.1832905412 -3.1999773979 10.5795450211
v -0.1308155507 -3.2426934242 10.5134487152
v -0.1218519658 -3.1802048683 10.5847806931
v -0.0932020992 -3.0795974731 10.6606636047
v -0.1364976466 -3.0872988701 10.6864595413
v -0.1138395593 -3.1332871914 10.6297502518
v -0.8770086765 -2.3642873764 11.2930984497
v -0.8232321143 -2.4007768631 11.2690353394
v -0.8143806458 -2.2954344749 11.2954044342
v -0.7615455985 -2.8682014942 11.0899028778
v -0.8349123001 -2.9026923180 11.0726156235
v -0.7483339310 -2.9321699142 11.0542440414
v -0.3302488327 -2.1931710243 11.3109245300
v -0.3552008569 -2.1377553940 11.3382797241
v -0.3271493912 -4.2538962364 9.9552173615
v -0.2263354659 -4.2731685638 9.9128112793
v -0.2766561806 -4.2045049667 9.9613199234
v -0.7210509181 -2.1133854389 11.3706779480
v -0.6825101972 -2.1228599548 11.3662700653
v -0.6925859451 -2.0599815845 11.3690528870
v -1.5123122931 -2.5936052799 11.2036046982
v -1.4954301119 -2.5588588715 11.2096195221
v -1.5650105476 -2.5421454906 11.1779279709
v -1.4990532398 -2.4938671589 11.2053947449
v -1.7659840584 -1.8108839989 11.2960100174
v -1.7953805923 -1.7991521358 11.2743625641
v -1.8136577606 -1.8459367752 11.2409305573
v -1.5684366226 -1.9634854794 11.3779439926
v -1.5518656969 -1.9146909714 11.3798780441
v -1.6118882895 -1.9364249706 11.3637733459
v -0.9818568230 -2.7346148491 11.1655244827
v -1.0074788332 -2.7627558708 11.1536397934
v -1.0309184790 -2.8078372478 11.1167516708
v -2.7328238487 -1.5317721367 11.2578964233
v -2.7146902084 -1.6015056372 11.2352199554
v -2.6596179008 -1.5177050829 11.2476730347
v -0.6018498540 -3.3987591267 10.6046962738
v -0.5723521709 -3.3987696171 10.5982408524
v -0.6170092821 -3.3319125175 10.6690044403
v -0.4830885231 -3.6190938950 10.3692159653
v -0.4664347768 -3.5864953995 10.3987464905
v -0.5451599360 -3.5815265179 10.4320583344
v -2.2753164768 -2.4714376926 10.8732032776
v -2.2711892128 -2.3606414795 10.9059915543
v -2.3291344643 -2.3601427078 10.8947515488
v -0.8350696564 -2.9479084015 11.0469741821
v -0.9655122161 -2.9261355400 11.0594530106
v -1.2735583782 -2.9798519611 11.0481224060
v -1.2527310848 -2.9060888290 11.0786733627
v -1.3198217154 -2.8605597019 11.0955600739
v -1.2221484184 -2.8895039558 11.0987644196
v -1.2029508352 -2.9310488701 11.0747823715
v -2.5115709305 -2.6016438007 10.8306417465
v -2.5691888332 -2.6247229576 10.8333320618
v -2.4505999088 -2.6317818165 10.8207569122
v -1.1405260563 -2.8690495491 11.1121807098
v -1.1107745171 -2.8871154785 11.0917396545
v -1.0767536163 -2.8488755226 11.0976581573
v -1.3383773565 -2.4593095779 11.2473993301
v -1.3901544809 -2.5191462040 11.2358837128
v -1.3522297144 -2.5693786144 11.2365894318
v -1.6192191839 -2.8249182701 11.0392599106
v -1.5285683870 -2.7882385254 11.1006221771
v -1.6630429029 -2.7033433914 11.0658578873
v -1.0292882919 -3.2400820255 10.9353809357
v -1.0750442743 -3.2281932831 10.9550132751
v -1.0951113701 -3.2797946930 10.9286251068
v -1.2350850105 -3.0603916645 11.0099248886
v -1.2809832096 -3.0391554832 11.0284442902
v -1.2768143415 -3.1229207516 10.9842119217
v -0.4206180573 -4.0960826874 10.0476827621
v -0.4765234590 -4.1841492653 10.0293922424
v -0.3839391470 -4.1837806702 10.0122070313
v 0.7558848858 -2.6185128689 10.6171102524
v 1.4269248247 -4.0479640961 9.4226427078
v 1.5138353109 -3.9989364147 9.4292440414
v 1.4744304419 -3.9749112129 9.4901838303
v 1.9055329561 -4.1880493164 8.9075899124
v 1.5164055824 -4.1454010010 9.2689685822
v 1.4954743385 -4.1023221016 9.3356456757
v 1.7194585800 -4.0906023979 9.1866493225
v 1.7692399025 -4.1444783211 9.0895500183
v 1.4632275105 -4.2778701782 9.1324768066
v 1.4103240967 -4.3019523621 9.1615962982
v 1.4309099913 -4.3357439041 9.0893430710
v 1.7022356987 -4.6904320717 8.3294668198
v 1.7088471651 -4.6467804909 8.3889465332
v 1.6134115458 -4.7085123062 8.3818292618
v 1.3496142626 -4.9920864105 8.2201652527
v 1.3145072460 -4.9878892899 8.2421045303
v 1.2919051647 -5.0442919731 8.1651144028
v 1.4168938398 -4.9774336815 8.1611747742
v 1.3948521614 -5.0009365082 8.1421794891
v 1.4248089790 -4.9918985367 8.0845203400
v 0.1843631119 -5.3199596405 8.5604372025
v 0.2358748168 -5.3072695732 8.5429916382
v 0.2049764991 -5.2904472351 8.6123018265
v 0.2828231454 -4.5942482948 9.4890737534
v 0.3502449393 -4.5837774277 9.4896450043
v 0.3345583677 -4.5619401932 9.5294895172
v 0.0959844142 -3.6922047138 10.1236886978
v 0.0411552936 -3.6799616814 10.1344060898
v 0.0950331539 -3.7612822056 10.0958328247
v 0.7449136972 -3.5064001083 10.0973987579
v 0.6698235869 -3.5026440620 10.1023330688
v 0.6947153211 -3.5460493565 10.0763292313
v 1.0437860489 -3.8362119198 9.8113040924
v 1.0797419548 -3.8059957027 9.8358078003
v 1.0380208492 -3.7921352386 9.8538599014
v 1.0657063723 -3.7687520981 9.8623313904
v 1.0989627838 -3.7412819862 9.8575839996
v 1.0430930853 -3.7089080811 9.8852043152
v 0.0457075574 -2.9945471287 10.6624898911
v 0.0076762922 -2.9928479195 10.6961374283
v 0.0256385244 -3.0476386547 10.6308736801
v 0.5907517076 -4.0398983955 9.8526868820
v 0.5400998592 -4.0722522736 9.8539104462
v 0.5626088977 -4.0865449905 9.8395547867
v 0.3595546484 -3.6422729492 10.1020441055
v 0.3470283747 -3.7142310143 10.0799083710
v 0.5052687526 -3.6313443184 10.0734272003
v 0.6017352939 -2.9438109398 10.3291168213
v 0.6330081820 -2.9336502552 10.3073978424
v 0.6546134353 -2.8871808052 10.3555316925
v 0.5985561609 -4.1057353020 9.8095149994
v 0.6993929744 -4.1414041519 9.7575731277
v 0.6345198154 -4.0681486130 9.8190231323
v 0.6213822961 -4.8749742508 8.9267406464
v 0.6663811207 -4.7906074524 9.0178585052
v 0.5754344463 -4.8280358315 9.0174770355
v -0.0904083028 -4.2903866768 9.8803081512
v -0.0983042717 -4.2002425194 9.9221439362
v -0.1643726826 -4.2333769798 9.9167728424
v 2.0712997913 -4.3003520966 8.5920562744
v 2.0406777859 -4.3434438705 8.5606622696
v 2.1623046398 -4.2818794250 8.5262689590
v 1.3365057707 -4.6254072189 8.7581043243
v 1.2946710587 -4.5493860245 8.8925180435
v 1.1633150578 -4.6764006615 8.8163423538
v 0.8198096156 -3.8207299709 9.9179964066
v 0.8609596491 -3.8034839630 9.9269409180
v 0.8212717175 -3.7495079041 9.9420251846
v 1.4792619944 -4.3705582619 8.9920578003
v 1.5190546513 -4.3998765945 8.9181909561
v 1.6137768030 -4.3318181038 8.9498291016
v 0.3361350298 -5.1875524521 8.6705722809
v 0.3404613733 -5.1164245605 8.7849588394
v 0.2412911057 -5.1950230598 8.7402849197
v 2.3136444092 -4.8745474815 7.3813757896
v 2.2787301540 -4.8817157745 7.3809719086
v 2.2908630371 -4.8930320740 7.3286752701
v 2.3192641735 -4.8825750351 7.2883472443
v 2.3344392776 -4.8722743988 7.3484559059
v 1.6995686293 -4.7778778076 8.1779060364
v 1.6874232292 -4.7423729897 8.2424955368
v 1.5716792345 -4.8388075829 8.1992835999
v 1.6128461361 -4.9454913139 8.0308322906
v 1.6176223755 -4.9171075821 8.0648612976
v 1.5789220333 -4.9168848991 8.0810174942
v 0.1236948818 -5.3664798737 8.5518321991
v 0.1094313636 -5.3991632462 8.5210409164
v 0.1556744576 -5.3696594238 8.4939804077
v 1.1275688410 -5.1350927353 8.1588382721
v 1.2247006893 -5.1208457947 8.0628566742
v 1.2131266594 -4.9090285301 8.4796848297
v 1.1232377291 -4.9371337891 8.5103521347
v 1.1693630219 -4.9625492096 8.4389476776
v 1.0815547705 -5.2323737144 8.0199899673
v 1.1451458931 -5.1947469711 8.0026893616
v 1.1232448816 -5.2018094063 8.0548696518
v 1.1987934113 -5.4078264236 7.4641704559
v 1.2312729359 -5.3894333839 7.5090546608
v 1.1891751289 -5.3841252327 7.5335497856
v 1.1253262758 -4.5745153427 9.0040483475
v 1.0845868587 -4.6056461334 9.0098857880
v 1.0721989870 -4.6394834518 8.9511346817
v 0.6157251000 -4.9411172867 8.8567295074
v 0.5258622766 -4.9742813110 8.8697166443
v 0.5704614520 -5.0020804405 8.8251056671
v 0.6974377036 -5.5395517349 7.7062926292
v 0.7816359997 -5.4787945747 7.7704644203
v 0.6506977081 -5.5302786827 7.8151979446
v 1.3934830427 -5.3261919022 7.4425401688
v 1.4246957302 -5.3506627083 7.3923316002
v 1.4896091223 -5.2951083183 7.4435672760
v 1.4348378181 -4.7476367950 8.5093879700
v 1.4436099529 -4.7822570801 8.4751224518
v 1.4764568806 -4.7739601135 8.4464588165
v 1.1435272694 -4.8730010986 8.5847473145
v 1.1160088778 -4.8581647873 8.6415672302
v 0.6446419954 -4.9962754250 8.7629051208
v 0.6732336283 -4.9477119446 8.8021936417
v 0.6209470630 -4.9843893051 8.8155336380
v 1.0720193386 -5.2094411850 8.1079330444
v 1.0795704126 -5.2236714363 8.0735797882
v 1.1179208755 -5.1987223625 8.0860404968
v 0.1460979134 -4.3984022141 9.7240743637
v 0.0885251611 -4.3659358025 9.7833719254
v 0.1365150213 -4.4854564667 9.6642608643
v 1.4383951426 -5.3807802200 7.3284301758
v 1.4712926149 -5.3710165024 7.3733062744
v 0.8817965984 -5.2174124718 8.2887821198
v 0.8441619873 -5.2449393272 8.2555322647
v 0.9098229408 -5.2283792496 8.2456150055
v 0.5951392055 -5.5230512619 7.9103407860
v 0.5465345979 -5.5661587715 7.8705763817
v 0.5012321472 -5.6008849144 7.8104052544
v 0.5532435179 -5.5883817673 7.7821054459
v 0.5369499922 -5.5859699249 7.8341403008
v 0.6911785007 -5.4556231499 7.9585638046
v 0.7775428295 -5.4190154076 7.9346733093
v 0.7741754651 -5.3961424828 8.0143623352
v 0.7842466831 -5.1525092125 8.4630012512
v 0.6875725389 -5.1348733902 8.5385055542
v 0.6778869033 -5.1843585968 8.4909915924
v 0.8935875297 -5.3206539154 8.0841073990
v 0.8474591970 -5.3259720802 8.1131153107
v 0.8437514901 -5.3448705673 8.0635108948
v 0.9637351036 -5.3702483177 7.8316512108
v 0.8822730780 -5.3963704109 7.8389782906
v 0.9905129671 -5.3912324905 7.7539401054
v 0.8506802320 -5.4322571754 7.8080449104
v 0.8891329169 -5.4545636177 7.7124066353
v 0.7041785717 -5.4821615219 7.8645753860
v 0.7496106625 -5.4744510651 7.8552913666
v 0.7639729381 -5.4493966103 7.8958158493
v 0.6319872141 -5.4384245872 8.0531616211
v 0.6687937379 -5.3843297958 8.1452579498
v 0.5221623182 -5.3880367279 8.2627315521
v 0.5320013165 -5.4556531906 8.1204090118
v 0.5388131142 -5.4856786728 8.0526885986
v 0.8772180676 -5.5515689850 7.4262552261
v 0.8407220244 -5.5840001106 7.4104833603
v 0.8941241503 -5.5594325066 7.3810458183
v 0.9107227325 -5.5315318108 7.4552183151
v 0.9840800762 -5.4842686653 7.4889202118
v 0.9393544197 -5.5167207718 7.5298299789
v 0.1024320424 -3.2914566994 10.2633485794
v 0.1075780839 -3.3280367851 10.2376918793
v 0.1825843453 -3.2765939236 10.2444648743
v -0.2747603953 -3.2378013134 10.6196870804
v -0.2660094500 -3.3096265793 10.5369873047
v -0.2304515839 -3.2738795280 10.5606613159
v 0.1932185590 -4.5477714539 9.5771617889
v -0.4127048254 -4.7832207680 9.6076030731
v -0.4597630501 -4.7842764854 9.6106586456
v -0.4515068531 -4.8276724815 9.5692138672
v -0.5885541439 -4.9342083931 9.4935207367
v -0.6229151487 -4.9554543495 9.4871644974
v -0.5894716978 -4.9697008133 9.4435062408
v -0.5429984331 -4.2212629318 10.0278549194
v -0.5559227467 -4.1552639008 10.0417785645
v -2.9079039097 -1.6023797989 11.2575216293
v -2.9344778061 -1.6351020336 11.2474517822
v -2.9147691727 -1.6866289377 11.2181568146
v -0.4456724226 -3.7560963631 10.1700553894
v -0.4429616928 -3.7275435925 10.1912002563
v -0.5063084960 -3.7691535950 10.1881017685
v -1.9995472431 -2.8603904247 10.8600540161
v -1.9943571091 -2.8968589306 10.8451700211
v -1.8772349358 -2.8895173073 10.8957271576
v -0.4549841583 -5.7931714058 7.9228982925
v -0.4913359284 -5.7869858742 7.9486622810
v -0.5457921028 -5.8124928474 7.8357143402
v -1.4406771660 -3.9620547295 10.4286050797
v -1.4663301706 -3.9189536572 10.4920186996
v -1.4990479946 -3.9897820950 10.4318408966
v -0.5340561271 -3.7469568253 10.2431268692
v -0.4598112106 -3.6798996925 10.2620296478
v -0.5033373833 -3.6978940964 10.2958164215
v -2.9930205345 -2.9955301285 10.7809782028
v -2.9145963192 -3.0223047733 10.7492704391
v -2.8968386650 -2.9499876499 10.7694540024
v -1.2072368860 -4.5389766693 9.9264526367
v -1.1903290749 -4.5941867828 9.8949909210
v -1.1571412086 -4.5898351669 9.8900041580
v -0.4315362275 -4.9753904343 9.3801393509
v -0.4067333341 -4.9358792305 9.4116563797
v -0.4321202934 -4.9306235313 9.4339408875
v -0.3458485007 -5.6331014633 8.2701292038
v -0.3040818870 -5.6317353249 8.2643775940
v -0.3486715555 -5.5942659378 8.3625717163
v -1.3265682459 -4.0215659142 10.3421278000
v -1.2911862135 -4.0504751205 10.3161811829
v -1.2306647301 -4.0053806305 10.3537464142
v -0.5873350501 -5.2862944603 9.0023117065
v -0.5165846944 -5.2501273155 9.0210819244
v -0.6049840450 -5.2595911026 9.0807533264
v -0.5354856849 -5.2956542969 8.9682369232
v -0.3190226257 -5.2590451241 8.9673919678
v -0.3755731881 -5.2815370560 8.9508476257
v -0.3391481638 -5.3032941818 8.9107332230
v -0.0086027384 -5.2676534653 8.8308181763
v 0.0365027934 -5.2816309929 8.7799777985
v 0.0707660541 -5.2113795280 8.8712415695
v -0.9324915409 -5.4657688141 8.7339143753
v -0.9335012436 -5.4330263138 8.7806396484
v -1.0167481899 -5.4438776970 8.7692728043
v -1.0139062405 -4.3919401169 9.9923591614
v -1.0388923883 -4.4365987778 9.9662408829
v -0.9735096097 -4.4512033463 9.9622402191
v -0.4772100449 -5.8365898132 7.7967972755
v -0.5393020511 -5.8492159843 7.7411170006
v -0.4176014364 -5.8574609756 7.7352800369
v 0.0017667265 -5.7216119766 7.8368372917
v 0.0399514213 -5.7479896545 7.7779788971
v 0.1137044579 -5.6958189011 7.8360309601
v -0.0673631802 -5.7616224289 7.8071985245
v -0.1029907465 -5.7938046455 7.7368574142
v 0.0368492454 -5.7748460770 7.7347483635
v -0.1184210852 -5.9228401184 7.4540810585
v -0.1448666751 -5.9546160698 7.4092297554
v -0.0533451475 -5.9236478806 7.4137158394
v -0.7199603915 -5.9478683472 7.5139636993
v -0.6930838823 -6.0030527115 7.4121212959
v -0.6485687494 -5.9601273537 7.4707350731
v -1.2560361624 -5.8470048904 8.0256366730
v -1.2539443970 -5.8277835846 8.0641641617
v -1.3172028065 -5.8886671066 8.0210428238
v -0.9432646036 -5.2918763161 9.0636711121
v -1.0207297802 -5.2974429131 9.0330743790
v -0.9437667131 -5.3380141258 8.9552841187
v -1.4050995111 -5.4277362823 8.8067274094
v -1.4445536137 -5.4500036240 8.7519741058
v -1.3784556389 -5.4485516548 8.7290077209
v -1.1158735752 -5.1899628639 9.2701549530
v -1.1623128653 -5.1649637222 9.3314552307
v -1.2488342524 -5.2077527046 9.2210140228
v -0.9474645853 -5.8752813339 7.8017959595
v -1.0155605078 -5.8308582306 7.9055361748
v -1.0198756456 -5.8777904510 7.8309178352
v -0.7394955158 -5.6839227676 8.1353893280
v -0.6864994764 -5.6751842499 8.1865549088
v -0.7501655817 -5.6683516502 8.2035255432
v -0.6086749434 -5.8222742081 7.8103513718
v -0.5952938199 -5.7956008911 7.8680510521
v -0.6593693495 -5.7620100975 7.9561362267
v -1.3361151218 -5.4884786606 8.6345195770
v -1.3037632704 -5.4755425453 8.6684703827
v -1.3528735638 -5.4623751640 8.6760101318
v -1.9539628029 -5.7705388069 8.5443382263
v -1.9776811600 -5.8146929741 8.4996948242
v -1.9290981293 -5.8175735474 8.4981775284
v 5.6149644852 -0.4603274167 7.0492839813
v 5.6375875473 -0.4592559636 7.0060033798
v 5.6233396530 -0.3992626071 7.0224933624
v 5.4187316895 -0.9837118983 7.0807714462
v 5.3799858093 -1.1444952488 6.9831981659
v 5.4002413750 -1.1003087759 6.9873371124
v 5.3634729385 -1.1655719280 7.0306653976
v 5.4087271690 -0.9536382556 7.2211818695
v 5.4250669479 -0.8872252703 7.2311735153
v 5.3951749802 -0.9362583160 7.3155212402
v 5.7144546509 0.4607095420 7.1105613708
v 5.7166891098 0.4261189997 7.1838088036
v 5.7289028168 0.4092969894 7.1202292442
v 4.7261953354 -1.4137848616 8.6154842377
v 4.6926293373 -1.4420362711 8.6103897095
v 4.7142233849 -1.4561605453 8.5705404282
v 5.2662706375 -1.2762835026 7.2549266815
v 5.2727861404 -1.2549517155 7.3139076233
v 5.2277388573 -1.3725891113 7.2886867523
v 5.1804518700 -1.6069082022 7.0833945274
v 5.2181763649 -1.5279781818 7.0822710991
v 5.1789860725 -1.5667933226 7.1598820686
v 5.1663513184 -1.5690153837 7.2176990509
v 5.1674695015 -1.5638864040 7.2570786476
v 5.1585350037 -1.6185753345 7.2690739632
v 4.9097824097 -1.8835415840 7.6143980026
v 4.9231595993 -1.8440527916 7.6387138367
v 4.8667612076 -1.9132480621 7.6787457466
v 5.3309235573 -1.2902268171 6.9217844009
v 5.3130984306 -1.3628171682 6.9212107658
v 5.3571443558 -1.2959336042 6.8187208176
v 5.3755593300 -1.2250159979 6.8318896294
v 5.3482604027 -1.3392651081 6.7479867935
v 5.1533608437 -1.4262679815 7.4522662163
v 5.1849579811 -1.3643563986 7.4544367790
v 5.1625428200 -1.4037033319 7.4987049103
v 4.9069309235 2.9031031132 5.6917867661
v 4.9062185287 2.9251384735 5.7333364487
v 4.9349479675 2.8614473343 5.7486009598
v 5.3107156754 -1.3004825115 7.0332446098
v 5.3433074951 -1.2211937904 6.9747304916
v 5.3597326279 -1.2043848038 6.9503216743
v 5.2523527145 -1.5923010111 6.8704123497
v 5.2677125931 -1.5702395439 6.8422937393
v 5.2876987457 -1.5462507010 6.8830370903
v 5.0227890015 -2.2732176781 6.2501201630
v 5.0384817123 -2.2737941742 6.2111139297
v 5.0557265282 -2.2310011387 6.2481236458
v 5.0535259247 -2.1994757652 6.2782039642
v 5.0774855614 -2.1979646683 6.2319602966
v 4.8989152908 2.8351669312 5.5654931068
v 4.9166798592 2.8015947342 5.5255699158
v 4.8859281540 2.8067491055 5.4757957458
v 5.2785553932 -1.2790964842 7.2047286034
v 5.3022928238 -1.2032201290 7.2664709091
v 5.4817090034 -0.7430475354 7.1779718399
v 5.4583325386 -0.8299041390 7.1668505669
v 5.0264086723 -1.8078497648 7.3566269875
v 4.9469480515 -1.9713661671 7.3554825783
v 5.2916173935 -1.5426771641 6.4999480247
v 5.3039746284 -1.5254123211 6.4230690002
v 5.3358011246 -1.4461518526 6.4579572678
v 4.6404023170 -1.6305868626 8.5078077316
v 4.6192970276 -1.6665974855 8.5208425522
v 4.4543008804 -2.4846732616 7.8738632202
v 4.4979329109 -2.4497201443 7.8407168388
v 4.4937386513 -2.3765630722 7.9127697945
v 4.9173307419 -2.1448802948 7.1922731400
v 4.9143886566 -2.1268866062 7.2232551575
v 4.8849267960 -2.1656894684 7.2323627472
v 4.8908686638 -2.0676465034 7.4155020714
v 4.8665156364 -2.0983741283 7.4515285492
v 4.8568525314 -2.1146330833 7.3962941170
v 4.7747559547 -2.0628411770 7.8086862564
v 4.8044600487 -2.0398211479 7.8044567108
v 4.7795524597 -2.0297653675 7.8452315331
v 4.8920855522 -2.0134053230 7.5386056900
v 4.8568553925 -2.0384793282 7.5594415665
v 4.8867139816 -2.0562901497 7.5124678612
v 4.8999228477 -2.0608966351 7.4777688980
v 4.9139819145 -2.0340359211 7.4583306313
v 4.5523319244 -2.4020743370 7.7865905762
v 4.5172500610 -2.4449241161 7.7695093155
v 4.5796761513 -2.3642079830 7.7497825623
v 4.7871932983 -2.3128795624 7.2506122589
v 5.2102832794 -1.9115369320 5.8922777176
v 5.2535371780 -1.7779796124 5.9472565651
v 5.1935095787 -1.9188272953 5.9856615067
v 4.7504515648 -2.4581222534 7.0493025780
v 4.8093562126 -2.4394276142 6.9297051430
v 4.8112869263 -2.3729953766 7.0212006569
v 4.5886788368 -2.6780908108 7.1856307983
v 4.5727033615 -2.6403355598 7.3156871796
v 4.5256209373 -2.7354812622 7.2470073700
v 4.7506890297 -2.2035067081 7.5916495323
v 4.7251930237 -2.1843662262 7.6701493263
v 4.7043623924 -2.2706964016 7.6211724281
v 4.6885356903 -2.5434494019 7.1361565590
v 4.7248926163 -2.4748194218 7.1157255173
v 4.7085084915 -2.4684164524 7.2265281677
v 5.1964421272 -1.7389446497 6.6805825233
v 5.1534996033 -1.8383171558 6.7271127701
v 5.1616559029 -1.8442422152 6.6234688759
v 5.2041044235 -1.7744286060 6.5650053024
v 5.2366375923 -1.6625560522 6.6491589546
v 5.0363569260 -2.2894906998 6.1366834641
v 5.1941170692 -1.8214660883 6.5368833542
v 5.2087154388 -1.7797641754 6.4865951538
v 4.9723439217 -2.0993776321 6.9952502251
v 5.0151739120 -2.0736746788 6.8606438637
v 5.0021853447 -2.0148382187 7.0643711090
v 4.9742784500 -2.5067462921 5.7224788666
v 4.9303011894 -2.5610976219 5.6892929077
v 4.9638943672 -2.4953799248 5.6755733490
v 4.9762177467 -2.5101914406 5.7590899467
v 4.9409990311 -2.5458207130 5.7478771210
v 4.8911151886 -2.2580995560 6.9887924194
v 4.8669662476 -2.2713358402 7.0659680367
v 4.8489904404 -2.3241870403 7.0158185959
v 4.9375500679 -2.2177896500 6.9121761322
v 4.9387598038 -2.2060172558 6.9522781372
v 4.9171457291 -2.2298054695 6.9669246674
v 4.7973461151 -2.2250082493 7.3769917488
v 4.8437023163 -2.2105386257 7.2353549004
v 4.9574542046 -2.1624207497 6.9136085510
v 5.1015062332 -1.9318883419 6.7658228874
v 4.5477514267 -2.6741285324 7.3569684029
v 4.5279541016 -2.7044501305 7.3342781067
v 4.7314038277 -2.6763961315 6.6995468140
v 4.6695752144 -2.7805440426 6.6463012695
v 4.7452230453 -2.6896817684 6.6197528839
v 4.6709737778 -2.8223886490 6.5168447495
v 4.7094068527 -2.7862815857 6.4424991608
v 4.7536783218 -2.6950025558 6.5443367958
v 4.4929637909 -2.7078804970 7.4238367081
v 4.4762358665 -2.7414424419 7.3744897842
v 4.5214018822 -2.6977076530 7.3998537064
v 4.4917979240 -2.7492811680 7.2956047058
v 4.5935029984 -2.9538497925 6.5064239502
v 4.6183056831 -2.8758454323 6.5468101501
v 4.5767230988 -2.9328227043 6.5703296661
v 4.5811371803 -2.9198956490 6.6334204674
v 4.6078081131 -2.8681108952 6.5939111710
v 4.8805823326 -2.3591985703 6.9113273621
v 4.8443746567 -2.3890786171 6.9503731728
v 4.7562866211 -2.4128906727 7.1428604126
v 4.5633311272 -2.5342984200 7.5289587975
v 4.4926147461 -2.6046009064 7.5817060471
v 4.5328783989 -2.6211090088 7.4514017105
v 4.0294437408 -3.7473721504 6.1829438210
v 4.0415639877 -3.7527816296 6.2225990295
[truncated: 12,870,099 more chars]
