# Supplementary material for: Ecophenotypic Variation and Developmental Instability in the Late Cretaceous Echinoid Micraster brevis (Irregularia; Spatangoida)
Source: PLoS One. 2016 Feb 5;11(2):e0148341. doi: 10.1371/journal.pone.0148341 (PMC4746069; doi:10.1371/journal.pone.0148341)
Supplement: S1 Multimedia — This file (.obj file)can be opened (import mesh) in the open-source software MeshLab (Visual Computing Lab—ISTI—CNR), available at: http://meshlab.sourceforge.net/. The landmark coordinates (GSUB E3840_picked_points.pp) can be loaded via the PickPoints function. (ZIP) [file pone.0148341.s007.zip › landmark setting_GSUB E3840/GSUB E3840_picked_points.pp]

<!DOCTYPE PickedPoints>
<PickedPoints>
 <DocumentData>
  <DateTime date="2016-01-12" time="16:01:58"/>
  <User name="nils"/>
  <DataFileName name="GSUB E3840.obj"/>
  <templateName name=".pickPointsTemplate.pptpl"/>
 </DocumentData>
 <point name="LM1" x="-2.39184" y="-5.17837" z="9.27071" active="1"/>
 <point name="LM2" x="1.81057" y="-1.72948" z="10.7824" active="1"/>
 <point name="LM3" x="2.44457" y="-2.21551" z="10.1532" active="1"/>
 <point name="LM4" x="0.0461606" y="-6.05764" z="7.01126" active="1"/>
 <point name="LM5" x="-0.644438" y="-6.39396" z="6.58981" active="1"/>
 <point name="LM6" x="-3.73333" y="-6.14884" z="6.61605" active="1"/>
 <point name="LM7" x="-4.50081" y="-5.76531" z="6.70326" active="1"/>
 <point name="LM8" x="-6.66966" y="-1.4642" z="9.46321" active="1"/>
 <point name="LM9" x="-6.1219" y="-0.756154" z="10.2068" active="1"/>
 <point name="LM10" x="-0.877315" y="1.38987" z="-1.33011" active="1"/>
 <point name="LM11" x="2.43931" y="1.16713" z="0.77934" active="1"/>
 <point name="LM12" x="1.49846" y="1.86239" z="0.451446" active="1"/>
 <point name="LM13" x="2.27006" y="2.60811" z="2.03328" active="1"/>
 <point name="LM14" x="1.14177" y="3.09638" z="1.61922" active="1"/>
 <point name="LM15" x="0.158345" y="4.52166" z="3.05822" active="1"/>
 <point name="LM16" x="-0.269687" y="4.77491" z="3.20965" active="1"/>
 <point name="LM17" x="-1.16423" y="4.79863" z="3.0633" active="1"/>
 <point name="LM18" x="-1.56164" y="4.85228" z="3.08181" active="1"/>
 <point name="LM19" x="-2.09329" y="4.62319" z="2.79315" active="1"/>
 <point name="LM20" x="-4.00714" y="3.27613" z="1.48402" active="1"/>
 <point name="LM21" x="-3.10212" y="3.48665" z="1.34272" active="1"/>
 <point name="LM22" x="-3.5012" y="2.23176" z="0.0303055" active="1"/>
 <point name="LM23" x="-4.54152" y="1.8535" z="0.241008" active="1"/>
 <point name="LM24" x="0.88759" y="4.85957" z="10.7299" active="1"/>
 <point name="LM25" x="-1.38209" y="5.23216" z="10.28" active="1"/>
 <point name="LM26" x="-3.38219" y="5.43895" z="10.4148" active="1"/>
 <point name="LM27" x="-8.94522" y="1.13738" z="5.81516" active="1"/>
 <point name="LM28" x="5.44502" y="0.488614" z="8.10516" active="1"/>
</PickedPoints>
