# Supplementary material for: Ecophenotypic Variation and Developmental Instability in the Late Cretaceous Echinoid Micraster brevis (Irregularia; Spatangoida)
Source: PLoS One. 2016 Feb 5;11(2):e0148341. doi: 10.1371/journal.pone.0148341 (PMC4746069; doi:10.1371/journal.pone.0148341)
Supplement: S1 Multimedia — This file (.obj file)can be opened (import mesh) in the open-source software MeshLab (Visual Computing Lab—ISTI—CNR), available at: http://meshlab.sourceforge.net/. The landmark coordinates (GSUB E3840_picked_points.pp) can be loaded via the PickPoints function. (ZIP) [file pone.0148341.s007.zip › landmark setting_GSUB E3840/GSUB_E3840_tex.mtl]

newmtl Texture_0
Ka 1.000000 1.000000 1.000000
Kd 1.000000 1.000000 1.000000
Ks 0.000000 0.000000 0.000000
d 1
Ns 0.000000
illum 1
map_Kd GSUB_E3840_tex_0.jpg
newmtl Texture_1
Ka 1.000000 1.000000 1.000000
Kd 1.000000 1.000000 1.000000
Ks 0.000000 0.000000 0.000000
d 1
Ns 0.000000
illum 1
map_Kd GSUB_E3840_tex_1.jpg
newmtl Untextured
Ka 0.501961 0.501961 0.501961
Kd 0.501961 0.501961 0.501961
Ks 0.000000 0.000000 0.000000
d 1
Ns 0.000000
illum 1
