# Supplementary material for: Ecophenotypic Variation and Developmental Instability in the Late Cretaceous Echinoid Micraster brevis (Irregularia; Spatangoida)
Source: PLoS One. 2016 Feb 5;11(2):e0148341. doi: 10.1371/journal.pone.0148341 (PMC4746069; doi:10.1371/journal.pone.0148341)
Supplement: S1 Table — (XLS) [file pone.0148341.s008.xls]

## Sheet: Tabelle1
Global shape variation
Liencres area				Erwitte area
Id	Procrustes FA score			Id	Procrustes FA score
EE4485	0.0241978043328556			GSUB E3822	0.0144149741262606
MB.E.3870	0.021592185828367			GSUB E3821	0.0207446642291726
MB.E.3872	0.0116192249787745			GSUB E3825	0.0177393043814504
MB.E.8008	0.0173398872512725			GSUB E3826	0.0129643636163786
MB.E.8190	0.0162464314989944			GSUB E3846	0.0231056895012121
MB.E.8194	0.0206214669434933			GSUB E3812	0.0173517574238389
MB.E.8196	0.038857947390056			GSUB E3814	0.021995605610534
MB.E.8197	0.0270175977592366			GSUB E3815	0.0202132890729806
MB.E.8200	0.0141015708695222			GSUB E3817	0.011468435993061
MB.E.8231	0.0144955510335432			GSUB E3818	0.0269239072208143
MB.E.8234	0.0132187222247053			GSUB E3819	0.0225681374003497
MB.E.8240	0.0203308722453784			GSUB E3827	0.0405004927938952
MB.E.8245	0.0262039683666967			GSUB E3813	0.0162160985433328
MB.E.8247	0.0198780167274164			GSUB E3839	0.0107944283327269
MB.E.8248	0.0224217945340894			GSUB E3840	0.0177931294436075
MB.E.8251	0.0179030085615622			GSUB E3841	0.0139521658753826
MB.E.8254	0.0242358942168454			GSUB E3843	0.0178744581243963
MB.E.8258	0.029932505973994			GSUB E3844	0.0236521460978076
MB.E.8259	0.0144523295397382			GSUB E3845	0.0131817513032348
MB.E.8261	0.0146276793847305			GSUB E3847	0.0507532411547009
MB.E.8265	0.0199783337234324			GSUB E3848	0.031481290911904
MB.E.8266	0.0199822521259358			GSUB E3849	0.0193402416006495
MB.E.8270	0.0209402474785502			GSUB E3850	0.0128940590624948
MB.E.8274	0.0198547840490145			GSUB E3851	0.0192431619514504
MB.E.8275	0.0119312751145907			GSUB E3852	0.018636248107987
MB.E.8304	0.00963510728584561			GSUB E3853	0.023998995224502
MB.E.8309	0.0171194311119451			GSUB E3855	0.0111247257867969
MB.E.8310	0.0188190157292804			GSUB E3856	0.0136555296145967
MB.E.8320	0.0290881807674813			GSUB E3857	0.0227534741155347
MB.E.8326	0.0140571376658225			GSUB E3858	0.0147178512486152
MB.E.8327	0.0269020187283484			GSUB E3859	0.0350638166282211
MB.E.8328	0.0120852491575391			GSUB E3860	0.025918801545275
MB.E.8400	0.0403320420225927			GSUB E3861	0.0191429752472234
MB.E.8401	0.02373862704591
MB.E.8458	0.0191266626033916
Shape variation in the paired petals
Liencres area				Erwitte area
Id	Procrustes FA score			Id	Procrustes FA score
EE4485	0.021654908007412384			GSUB E3822	0.00730889909322648
MB.E.3870	0.016021175861774963			GSUB E3821	0.011465464140793418
MB.E.3872	0.006893673684905784			GSUB E3825	0.018786149135176115
MB.E.8008	0.011441204618299769			GSUB E3826	0.00946086239499326
MB.E.8190	0.01774103176949572			GSUB E3846	0.00996064630145697
MB.E.8194a	0.013273522153130586			GSUB E3812	0.015991792009577857
MB.E.8196	0.008306403127295955			GSUB E3814	0.026068779290039746
MB.E.8197	0.014513140913279333			GSUB E3815	0.013486106033296745
MB.E.8200	0.008758989084451487			GSUB E3817	0.010391559937066653
MB.E.8231	0.0098589048717602			GSUB E3818	0.004739262957925292
MB.E.8234	0.007209319275715448			GSUB E3819	0.013842575556037478
MB.E.8240	0.009870066771175506			GSUB E3827	0.011148627539289128
MB.E.8245	0.021638953955820397			GSUB E3813	0.015669350903917353
MB.E.8247	0.0169214647863942			GSUB E3839	0.012175705889061394
MB.E.8248	0.018858766175367952			GSUB E3840	0.017988010252214897
MB.E.8251	0.01288036519988653			GSUB E3841	0.012603246244404223
MB.E.8254	0.03184956589899418			GSUB E3843	0.014036424382333363
MB.E.8258	0.018579265318594478			GSUB E3844	0.018851704628779782
MB.E.8259	0.013627129296673141			GSUB E3845	0.011789100273371569
MB.E.8261	0.014100502941038155			GSUB E3847	0.025433731909985234
MB.E.8265	0.011662532230877319			GSUB E3848	0.009335683216833323
MB.E.8266	0.016317350740556447			GSUB E3849	0.0051919598404860335
MB.E.8270	0.014906732381379203			GSUB E3850	0.004793513235690507
MB.E.8274	0.012172646397329418			GSUB E3851	0.021768046245615808
MB.E.8275	0.010627415375773996			GSUB E3852	0.016532075471416035
MB.E.8304	0.00891769747256565			GSUB E3853	0.013791719427944524
MB.E.8309	0.016451905692517216			GSUB E3855	0.013903262514819442
MB.E.8310	0.01967688992127521			GSUB E3856	0.00890566362819675
MB.E.8320	0.018844644493376302			GSUB E3857	0.030852644787158844
MB.E.8326	0.011145856743506127			GSUB E3858	0.006897111484787562
MB.E.8327	0.01958438240189527			GSUB E3859	0.012453842845108845
MB.E.8328	0.007457199976403906			GSUB E3860	0.019760321070112594
MB.E.8400	0.03016277848039887			GSUB E3861	0.01915764973136021
MB.E.8401	0.022881942529209776
MB.E.8458	0.015352664262518308
Shape variation in the periplastronal ambulacrals
Liencres area				Erwitte area
Id	Procrustes FA score			Id	Procrustes FA score
EE4485	0.029639211552944723			GSUB E3822	0.017521097129795448
MB.E.3870	0.02543795546623998			GSUB E3821	0.025582657843059995
MB.E.3872	0.015534881414152399			GSUB E3825	0.014951724060907778
MB.E.8008	0.0196530236216953			GSUB E3826	0.016062354042323177
MB.E.8190	0.012374188403293953			GSUB E3846	0.029501630818466143
MB.E.8194a	0.02539683406775433			GSUB E3812	0.020562259590462373
MB.E.8196	0.05288300222103713			GSUB E3814	0.01702336484102698
MB.E.8197	0.03588819082930029			GSUB E3815	0.025448419375970165
MB.E.8200	0.018493335859824628			GSUB E3817	0.011267543698266925
MB.E.8231	0.01755769089627426			GSUB E3818	0.037151446822954834
MB.E.8234	0.017290109142699357			GSUB E3819	0.028161570350135483
MB.E.8240	0.025723428985228503			GSUB E3827	0.054501249868748596
MB.E.8245	0.029607454872609976			GSUB E3813	0.014774645091152538
MB.E.8247	0.023123633695105845			GSUB E3839	0.008989592446445323
MB.E.8248	0.029602715700301166			GSUB E3840	0.01611690569731028
MB.E.8251	0.017989906240298996			GSUB E3841	0.01460335059945433
MB.E.8254	0.016874674482176593			GSUB E3843	0.0187658014973484
MB.E.8258	0.03667114835571218			GSUB E3844	0.025722320121645485
MB.E.8259	0.012087639810631455			GSUB E3845	0.013619152227829745
MB.E.8261	0.01232786652349558			GSUB E3847	0.06374789585438526
MB.E.8265	0.02518865727240762			GSUB E3848	0.03947350658787092
MB.E.8266	0.025729531546970198			GSUB E3849	0.02533163292775681
MB.E.8270	0.02074564343734494			GSUB E3850	0.017502545166418096
MB.E.8274	0.024743428210465674			GSUB E3851	0.014359693889741797
MB.E.8275	0.011954583613674725			GSUB E3852	0.01928484157126892
MB.E.8304	0.007974078877838879			GSUB E3853	0.029157454223063088
MB.E.8309	0.017138350092105264			GSUB E3855	0.006359296904189897
MB.E.8310	0.02017444339518608			GSUB E3856	0.018142075156736177
MB.E.8320	0.03570384495750921			GSUB E3857	0.012215263810978911
MB.E.8326	0.01631142460957764			GSUB E3858	0.01987768546902729
MB.E.8327	0.03108724479044859			GSUB E3859	0.045377307543826684
MB.E.8328	0.012635045024827008			GSUB E3860	0.02957538531550744
MB.E.8400	0.05329779527974889			GSUB E3861	0.019404814114930502
MB.E.8401	0.025652398986632872
MB.E.8458	0.02024208992817502
