# Supplementary material for: Ecophenotypic Variation and Developmental Instability in the Late Cretaceous Echinoid Micraster brevis (Irregularia; Spatangoida)
Source: PLoS One. 2016 Feb 5;11(2):e0148341. doi: 10.1371/journal.pone.0148341 (PMC4746069; doi:10.1371/journal.pone.0148341)
Supplement: S2 Table — (XLS) [file pone.0148341.s009.xls]

## Sheet: Tabelle1
	peristome not covered	peristome completely covered	peristome completely covered, labrum exceeds the peristome margin
Grimberg IV	0.59	0.41	0
Erwitte area	0.7	0.28	0.02
Liencres area	0.09	0.51	0.39
