# Supplementary material for: Ecophenotypic Variation and Developmental Instability in the Late Cretaceous Echinoid Micraster brevis (Irregularia; Spatangoida)
Source: PLoS One. 2016 Feb 5;11(2):e0148341. doi: 10.1371/journal.pone.0148341 (PMC4746069; doi:10.1371/journal.pone.0148341)
Supplement: S3 Table — (XLS) [file pone.0148341.s010.xls]

## Sheet: Tabelle1
	subanal fasciole
	none	rudimentary	incomplete	parafasciole	orthofasciole
Grimberg IV	0.46	0.21	0.25	0.08	0
Erwitte area	0.41	0.35	0.24	0	0
Liencres area	0	0.07	0.45	0.41	0.07
