# Supplementary material for: Ecophenotypic Variation and Developmental Instability in the Late Cretaceous Echinoid Micraster brevis (Irregularia; Spatangoida)
Source: PLoS One. 2016 Feb 5;11(2):e0148341. doi: 10.1371/journal.pone.0148341 (PMC4746069; doi:10.1371/journal.pone.0148341)
Supplement: S4 Table — (XLS) [file pone.0148341.s011.xls]

## Sheet: Tabelle1
	ID	length	R anterior	L anterior	R posterior	L posterior	Ra-La	Rp-Lp
Liencres area
	EE 4585	42.2	62	61	47	47	1	0
	MB.E. 3873	42.94	73	69	53	54	4	-1
	MB.E. 3875	51.2	58	57	46	44	1	2
	MB.E. 8008	55.1	73	73	60	58	0	2
	MB.E. 8009	28040	47	39	30	30	8	0
	MB.E. 8191	42.41	68	68	54	54	0	0
	MB.E. 8194	45.14	63	63	43	44	0	-1
	MB.E. 8202	36.28	56	56	46	44	0	2
	MB.E. 8228	46.83	67	70	52	53	-3	-1
	MB.E. 8234	39.14	60	61	46	47	-1	-1
	MB.E. 8237	42.51	58	52	40	43	6	-3
	MB.E. 8238	41.31	63	65	52	53	-2	-1
	MB.E. 8241	46.46	73	69	50	50	4	0
	MB.E. 8247	55.66	75	76	60	61	-1	-1
	MB.E. 8248	45.19	70	64	56	58	6	-2
	MB.E. 8251	46.68	65	62	46	45	3	1
	MB.E. 8254	41.75	68	63	46	48	5	-2
	MB.E. 8258	44.53	66	63	50	44	3	6
	MB.E. 8259	44.62	65	61	52	51	4	1
	MB.E. 8260	46.09	75	68	50	50	7	0
	MB.E. 8265	42.84	68	65	50	52	3	-2
	MB.E. 8270	46.06	64	61	48	47	3	1
	MB.E. 8273	44.51	65	66	50	48	-1	2
	MB.E. 8275	43.86	65	60	46	45	5	1	* outlier
	MB.E. 8276	44.7	62	62	52	44	0	8
	MB.E. 8304	36.08	59	57	42	44	2	-2
	MB.E. 8309	44.45	67	68	52	55	-1	-3
	MB.E. 8310	46	63	62	48	50	1	-2
	MB.E. 8316	45.77	69	65	46	44	4	2
	MB.E. 8318	23.86	39	41	25	26	-2	-1
	MB.E. 8320	38.15	55	53	38	39	2	-1
	MB.E. 8324	45.8	64	66	49	49	-2	0
	MB.E. 8326	48.73	65	62	51	52	3	-1
	MB.E. 8329	44.22	60	55	43	45	5	-2
	MB.E. 8458	47.19	71	69	53	58	2	-5
	MB.E. 8400	45.21	63	64	51	48	-1	3
Erwitte area
	GSUB E3812	49.81	72	73	55	54	-1	1
	GSUB E3814	60.07	82	78	57	62	4	-5
	GSUB E3816	47.19	73	71	51	52	2	-1
	GSUB E3817	45.26	56	54	44	46	2	-2
	GSUB E3818	41.53	61	60	42	42	1	0
	GSUB E3819	43.92	66	64	47	47	2	0
	GSUB E3820	47.98	67	65	51	52	2	-1
	GSUB E3821	44.08	65	63	45	46	2	-1
	GSUB E3823	43.12	63	63	45	46	0	-1
	GSUB E3824	47.67	70	69	52	53	1	-1
	GSUB E3825	42.38	63	62	50	52	1	-2
	GSUB E3826	43.3	64	65	49	52	-1	-3
	GSUB E3828	32.73	47	46	35	35	1	0
	GSUB E3831	29.75	48	49	32	31	-1	1
	GSUB E3839	40.52	63	62	47	47	1	0
	GSUB E3842	48.81	68	68	52	54	0	-2
	GSUB E3843	53.7	67	67	47	51	0	-4
	GSUB E3844	53.53	70	71	53	50	-1	3
	GSUB E3845	48.73	64	63	49	48	1	1
	GSUB E3847	45.71	58	56	41	42	2	-1
	GSUB E3848	43.57	63	64	45	47	-1	-2
	GSUB E3849	50.87	73	73	58	56	0	2
	GSUB E3850	47.83	63	63	49	50	0	-1
	GSUB E3851	49.51	65	64	52	47	1	5
	GSUB E3852	50.89	66	65	51	52	1	-1
	GSUB E3854	52.46	71	72	55	54	-1	1
	GSUB E3855	43.06	56	58	45	43	-2	2
	GSUB E3856	52.97	68	68	50	50	0	0
	GSUB E3857	45.8	60	60	50	49	0	1
	GSUB E3859	35.21	54	51	36	38	3	-2
	GSUB E3860	33.99	52	50	35	35	2	0
	GSUB E3862	54.45	68	71	52	56	-3	-4
	GSUB E3863	52.96	65	65	47	46	0	1
	GSUB E3866	51.55	61	61	47	48	0	-1
	GSUB E3867	36.45	54	52	39	38	2	1
